# Supplementary material for: Plasma Metabolic Profiles in Women are Menopause Dependent
Source: PLoS One. 2015 Nov 18;10(11):e0141743. doi: 10.1371/journal.pone.0141743 (PMC4651324; doi:10.1371/journal.pone.0141743)
Supplement: S1 Data — (XLSX) [file pone.0141743.s001.xlsx]

## Sheet: ESI+
Id	age	height	weight	T_CHO	TG	HDL	LDL_C	fast_GLU	blood_sbp	blood_dbp	V1	V2	V3	V4	V5	V6	V7	V8	V9	V10	V11	V12	V13	V14	V15	V16	V17	V18	V19	V20	V21	V22	V23	V24	V25	V26	V27	V28	V29	V30	V31	V32	V33	V34	V35	V36	V37	V38	V39
post_menopause	51	154.5	67.7	5.89	1.69	1.05	3.75	3.54			34027.5	21560.8	6759.77	28916.4	6456.97	11266.1	30157.8	47388.3	35960.9	22146.6	39060.8	64572.5	11540.2	30118	120771	20275.8	36109.6	134329	7395.16	9907.63	2795.78	159059	26465.1	9126.35	1195.04	95509.6	3942	53798.2	60181.5	51690.6	29143.5	1707.83	77296.6	52549.2	7856.26	7894.11	5780.56	55551.7	32767.6
post_menopause	55	164	56.5	5.19	1.28	1.42	2.94	4.69	121	71	32094.8	19899.4	9488.34	59121.4	2577.96	11878.2	4343.93	37973.8	72348.8	17733	32187.6	31572.6	10463.2	18415.1	101957	20437.1	31535.2	3.71669e+06	5360.25	25159.7	3478.96	302025	3082.82	10765.1	365427	40458.5	3923.12	40984.9	53833	46991.9	27329.5	4807.8	4372.22	27553.4	9679.02	4723.32	1852.54	44839.6	35271.2
post_menopause	50	168	65	6.95	4.63	0.83	4.5	4.74			31416.5	15561.6	10379	50132.4	15211.7	11263.8	15573.2	37167.8	55459.6	16677.3	35327.8	58168.7	10046.8	20886.7	95540.6	22618.6	30279.4	6.24735e+06	5442.32	18849.9	4138.51	290259	2632.33	14537.7	68282.7	219118	3609.01	38465.1	53013.4	46369.3	23532.6	6238.12	54637.7	28834.4	9628.87	3841.2	15020.8	40737.2	33304.5
post_menopause	60	163	61.8	5.44	0.81	1.44	3.18	3.92			25770.3	15966.3	2518.67	32702.3	212.258	8773.28	0	32766.5	34921.4	15253.1	29058.8	39813.8	9150.94	11926.2	85189.2	11206.7	27572.9	1.6786e+06	1185.85	11186.1	1782.44	277177	8862.72	8764.36	44628.1	7937.51	2345.62	32178.3	44128.8	41485.5	22710.7	2250.19	29343.9	33446.4	26565.2	1881.15	0	38259.4	27465.9
post_menopause	55	154	71.7	4.78	3.19	0.74	2.53	5.26	122	77	20550.9	10888.6	4152.54	38178.8	1090.45	7807.53	0	24603.9	1586.67	11757.6	21442.4	45415	6847.8	10320.8	59303.2	25041.4	18388.6	1.24423e+06	4779.58	2107.88	2971.7	211595	5559.38	8131.93	41003.7	33522.3	4068.06	28929.7	36721.6	32324.8	18698.5	243.548	37812.5	15650.2	35039.2	1615.47	2177.84	23582.5	23266.9
post_menopause	57	146.5	44.9	4.29	1.07	1.53	1.91	5.76	159	76	17343.7	9288.61	36203.9	23432.9	1826.71	6725.57	276.247	22473.2	16220.2	11244.1	21248.3	43537.7	7206.28	8030.56	51796.8	16861.5	15502.7	552111	7316.07	4444.33	2130.11	255906	3006.84	18694.6	3151.5	29787.1	10130.5	22940.6	30315.9	27822.7	14248	0	30080.4	19018	16855.9	1237.39	1430.94	26639.4	19687.5
post_menopause	50	156.5	62	6.82	2.18	0.96	4.66	3.61			25260.3	15461.5	2221.34	22820	5738.59	9331.47	220.891	31738.4	27258.8	15735.5	31463.5	55312.4	10244.6	16280.2	90801.4	17647.5	31133.9	1.12376e+06	6475.74	7434.69	2744.52	214123	3148.55	5365.27	106480	96618.9	4975.77	35127.7	47205	43579.6	26048.1	1723.45	46235.1	22121.6	11945	2339.88	5979.39	40086.8	29296.8
post_menopause	60										11870.1	7003.94	17268	99623.5	1998.52	8037.27	0	15338.9	21367.7	3706	14694.8	16102.4	4119.52	8130.97	41876.9	28300.9	14226.4	925062	3079.1	7526.93	4298.38	151672	2882.56	16507.4	39687.1	31422.2	3159.45	11121.3	17672	16283.6	13103.9	987.898	28298.7	14956.8	30445.3	896.49	1317.45	16668.8	25108.2
post_menopause	66	162	60	5.69	0.73	1.43	3.37	4.59	141	82	11574.9	8047.67	3094.63	2433.75	1541.07	9809.68	617.681	16348.9	32744.4	5060.46	15103.5	53253.4	4476.79	12484.6	16526.8	69314.1	14151.5	422133	3180.43	11048.4	4391.51	988775	2228.82	22250.1	2074.16	27752.8	3337.31	10936	20317.1	18269.6	12594	960.418	31810.2	24968.2	33064.5	1831.6	865.856	17162	30319.5
post_menopause	60	159	53	6.44	1.64	1.36	4.05	4.01	120	71	18983.6	9320.79	626.804	4349.06	3846.39	8027.11	2410.76	24666	39439.6	11127.6	17848.3	15424.5	6297.77	10623.6	55748.6	17579.6	20245.4	1.9601e+06	6014.32	13523.1	4695.94	299534	3289.46	12334.5	42533.5	71178.3	2982.06	20572.6	32954.9	29936.8	13924.3	3145.38	30964	14798.9	17830.8	2380.13	3178.05	28480.1	24884.1
post_menopause	58	163	57.5	4.8	1.19	1.05	2.89	3.92	150	96	18094.1	9156.13	3079.74	13908.2	3557.27	6233.43	15779.1	24835.2	41867.2	10491	25582.1	23135	8044.38	5951.45	53906.2	19967.3	21141.8	2.10283e+06	5306.99	13733.5	4717	353900	4091.09	5782.61	31786.9	73405.5	5097.5	22483	32535.3	29693.1	15479.7	2821.08	34443.5	24779.7	12180.6	3028.59	3803.68	24243.5	21798.9
post_menopause	56	147.5		4.24	0.85	1.12	2.44	5.21	143	77	27741.5	14616.2	6828.77	5373.92	0	9342.93	13813.8	34721.4	21028.2	13599.2	28982.7	32107.5	11321.2	13255.3	84718.4	23008.6	28245.7	1.39998e+06	2885.07	7011.04	6774.24	204083	3640.53	13048.7	2689.15	8033.45	3856.28	35809.4	51206.1	43086.3	23342.3	1442.23	55858.9	22171.6	17308.1	1608.24	0	40425.3	29388.2
post_menopause	55	161	63.1	4.79	2.5	0.95	2.82		142	76	21065	9520.61	1479.73	5512.18	5811.08	7370.42	7230.52	28865.2	99618.1	13622.9	24048.9	19666.1	9214.54	14662.3	68044.1	8603.56	24087.5	3.07755e+06	4713.83	37826.3	5383.02	121917	2651.2	13657.5	39216.9	91363.4	2177.97	29752.1	42338	36152.6	19374.3	10189	34923.8	30779.7	19179.3	4779.84	5502.33	35651.2	24112.8
post_menopause	54	155	55	5.66	2.39	0.89	3.6	4.91	100	70	4821.78	1589.61	7962.21	62105.1	2391.78	2378.59	26626.8	6377.51	16178.5	2390.99	4730.83	40333.9	1706.23	6411.2	15181.8	19628.8	6217.35	814395	3447.1	4609.14	5190.23	150305	4155.23	10217.4	134583	44799.2	3609.76	6938.48	10359	8478.96	5407.8	828.301	13860.1	16473.4	10718	1612.24	2487.39	8368.82	6529.1
post_menopause	57	152	49.6	5.17	1.3	0.99	3.22	3.54	144	88	3490.87	1383.29	10357.1	7158.36	10465	543.933	27147.8	4174.68	111924	1818.71	3987.95	24859.1	1463.88	5805.43	9117.37	39339.1	2983.68	1.1134e+06	3550.04	43905.2	2038.88	140221	8566.68	9109.72	58522	54985.6	3513.85	4092.69	5062.36	6528.76	3144.42	11979.4	11018	11823.3	15050.9	10673.1	9026.42	5479.91	3148.46
post_menopause	51	157	60.8	4.73	1.11	1.49	2.55	3.86	125	77	5851.2	3333.27	4728.75	43771.9	4221.96	2649.49	0	5826.03	20413.5	4090.07	6634.47	26728.2	2650.51	4105.82	17046.5	13483.7	5951.87	1.30015e+06	4748.44	6165.56	6241.43	122745	5736.91	11568	28893	66477.8	3055.98	10476.6	10886	9919.17	5801.5	2037.18	12105.2	9939.27	10255.3	1306.58	3891.85	4227.42	8953.69
post_menopause	62	164	65.9	4.52	2.41	0.9	2.59	4.32			4817.99	2748.31	5936.02	42016.9	12599.9	1862.51	10210.9	4505.26	73252.9	3273.5	4866.57	66782.3	2134.26	7324.6	13963	28771.1	3640.31	934842	5680.15	29896.9	3131.01	19753	3356.07	25034.5	79898.1	191761	13697.9	8793.66	8745.54	5929.42	4811.31	12918	11427.4	9368.88	13383.6	3795.75	13229.4	7489.29	8731.3
post_menopause	59	146	64.4	7.74	1.45	1.56	5.04	4.72	118	73	2041.29	2149.87	3628.07	46688	10393.2	752.863	20440.1	2610.07	68184.2	1494.98	3782.65	63585.3	672.607	4838.77	7235.2	31475	2886.18	1.00169e+06	3977.71	26941.1	4911.84	186191	3499.33	10158.9	32641.8	159241	3466.15	3316.99	2408.92	6497.69	2180.45	9888.44	4798.82	7268.16	4491.36	3583.22	8146.46	4001.17	2429.35
post_menopause	50	160.5	51	5.3	0.5	1.33	3.12	5.09			3713.37	4846.29	24055.4	4307.36	2440.08	977.321	6952.5	4371.66	31711.9	1885.52	3391.52	91488.6	707.467	2713.46	7904.43	43957.8	3857.66	2.47544e+06	17598.4	5909.7	5737.54	303009	3563.75	14510.2	547.338	33482.6	2313.49	3817.51	5071.03	4119.97	2173.09	868.76	4977.89	5525.23	6799.65	605.274	1667.91	5289.17	4028.65
post_menopause	58	149.5	58.7	3.76	1.72	1.08	1.94	3.88	150	101	7300.77	2548.79	5953.23	17201.7	1544.69	3039.03	0	8821.52	44001.7	3966.38	8013.12	33447.9	3519.6	2047.97	22591.7	26654.9	5325.89	2.04712e+06	23838.1	2262.43	6634.26	346065	3641.48	14607.6	680.477	24985.9	17398.1	11364.9	13819.6	12287.6	4191.46	3507.5	7193.14	11787.1	7194.28	2766.59	954.715	12170.6	10160
post_menopause	51	157.5	64	5.06	0.61	1.54	2.76	3.63			4504.02	1603.74	3060.24	34076.2	18629.7	1529.06	32575	3771.06	227542	2105.06	4016.94	26835.8	1732.5	5331.24	10172	28858.8	5408.24	300385	26227.4	87294.9	5943.26	62093.4	3237.96	15421.7	131604	288298	20815.7	5271.79	8409.05	8165.38	4217.35	21714.7	8040.41	6516.28	18074.6	3421.11	15348.4	4520.01	4732.03
post_menopause	61	160.5	71	4.57	2.64	0.98	2.23	4.34	145	82	11450.6	4684.38	13206.3	13040	3538.53	5529.87	13461.6	13858.8	40935	6128.3	10532	82444.6	2526.88	4691.55	31200.5	29571	12527	955220	30344.2	8674.98	7239.85	135082	3914.22	22577.7	249890	58528.8	18884.4	16826	14216.6	13559	9553.52	3050.44	19585.1	56865.7	86758.3	2715.9	1254.71	13095.1	18448
post_menopause	53	163.5	60.3	4.71	0.72	1.39	2.92	3.51	126	82	3009.07	1697.25	6404.14	17579.8	7543.65	703.269	11056.7	3059.77	209801	1944.68	4074.93	17294.6	478.54	5213.51	7793.92	21783.3	2120.52	2.30156e+06	29859.4	83115.7	10367.2	543460	3780.19	21043.5	465626	128640	17477.1	3734.81	3959.13	6944.53	2468.92	20444.4	5358.39	7175.29	29092.5	17117.3	6249.81	4591.15	2942.55
post_menopause	55	156	70	6.36	2.51	1.02	3.96	4.54	130	85	9682.85	4946.68	8626.95	13616	5357.69	6144.31	0	13106.4	36285.6	5451.49	11123.5	49210	4429.29	7959.41	32594.2	17560.4	12037.7	820229	25196.2	12549.9	7122.99	71971.8	2585.41	24104.1	45481.7	93734.6	20089.5	17859.7	21415.1	17307.1	10636.5	4527.52	14147.3	8077.68	2485.66	3445.08	6018.52	18778.2	18335.2
post_menopause	60	158	58.8	3.99	0.7	1.56	2.47	4.05			4235.98	1777.67	3122.67	17524.5	4868.66	1259.74	0	5227.74	4117.58	1905.51	3794.1	43586.4	1485.58	2763.51	10149.3	12600.9	4108.76	260696	28300.4	1191	7949.03	105933	2859.34	33707.8	20599.3	71534.2	15373.9	5837.42	7756.12	4797.71	1910.5	629.191	6536.35	6453.43	206284	1086.06	4532.76	6098.8	4238.49
post_menopause	55	157	61	7.18	2.08	1.58	4.4	5.23	113	76	5698.75	4622.02	2043.86	12066.8	4117.78	2143.36	0	5896.73	35118.8	2166.74	6184.88	32877.6	2225.8	1778.87	14371.3	16077.5	4275.69	429917	32913.5	4072.2	10644.9	75968.9	2230.45	12067.7	178584	66260.8	19555.6	8780.53	10970.1	7474.55	5442.9	4236.71	8831	5127.19	12603.6	1058.72	3404.51	6402.52	6920.31
post_menopause	66	160	63	6.68	1.75	1.15	4.25	4.36	146	84	3982.38	1902.4	16133.5	14820.7	1937.56	2159.65	0	4136.91	18579.3	3221.6	4052.33	52011.5	1738.51	8952.56	12293.6	30833.4	4682.39	402110	2620.18	3536.1	5562.45	8274.04	3465.25	12826.8	64176.6	36486.5	1748.98	8252.76	10111.6	7680.47	3937.35	470.679	13613.5	9030.24	33239.2	1033.4	0	6910.54	6972.02
post_menopause	57	155.5	69	5.44	2.09	0.86	3.56	5.07			3652.05	2432.28	7640.94	10921.5	5540.81	1791.07	0	5480.96	64689.6	1833.68	4850.28	43189.6	1555.29	2453.4	13495.9	24234.4	5034.4	1.56407e+06	4110.3	24421.6	7022.69	181931	6138.16	6395.28	279575	76843.4	1692.06	7695.66	9829.42	6861.64	4741.74	5467.16	7361.18	7205.46	27824.9	8695.64	5554.92	7839.44	6228.22
post_menopause	57	160	61	0.79	0.99	1.24	2.75	4.46			4072.59	2709.31	11511.8	11725.4	6224.05	2821.79	0	8716.38	24170	2978.89	5691.76	28243.8	2960.7	2967.61	18342.4	10913.6	7414.27	635349	4119.86	8194.35	8411.9	60763.6	4349.14	10430.4	19213.7	95847.8	2190.84	10158.6	12065.2	8075.62	5094.38	1197.63	9795.78	8555.87	204428	1815.93	7015.73	6442.93	9008.35
post_menopause	63	152	43.5	5.24	1.14	1.92	2.35	4.72	154	92	3461.16	586.095	199.733	11467.9	80513.9	484.558	0	4392.9	105043	1598.87	3531.1	11320.7	470.819	2655.14	8006.08	4747.09	2940.74	226122	3290.43	40664.7	21435.3	264642	2761.03	18727.4	0	1.35527e+06	1774.61	3529.45	4773.81	6026.33	2199.48	9150.04	4997.93	4961.8	24586.3	2221.09	54702.3	5447.92	2667.08
post_menopause	46	157	64	4.54	2.67	1	2.41	3.43	110	81	3473.9	1242.69	3390.31	12998.1	4361.08	1158.62	28288.3	5394.37	15107.5	1689.81	2559.59	33696.8	1012.63	2637.59	7762.25	21697	4093.05	2.59485e+06	2245.36	10911	13293.8	307647	2063.19	8959.13	183968	75503.9	923.388	4516.4	5231.35	7219.1	4243.38	839.678	9785.98	6869.89	22692.8	1569.54	4330.32	4481.33	4429.96
post_menopause	59	166	66.5	4.69	2.16	0.96	2.57	4.46	163	92	3047.22	1498.8	5882.38	49116.1	7974.24	981.516	29997	4964.6	36452.7	1902.4	3739.88	43617.7	498.541	5176.38	7629.32	12574.1	2821.92	217663	1175.69	8461.21	7064.9	62797.4	3552.24	10990.1	1768.35	125071	1148.69	4613.66	5491.09	6232.61	3629.14	1802.84	4801.33	5974.2	31634.7	2371.29	8051.32	4965.31	3615.11
post_menopause	59										2886.59	857.994	19718.9	13063	2723.87	1991.89	3914.22	3193.65	51651.4	536.017	2261	33770.6	449.62	3912.22	7084.82	44484	3548.74	346327	1738.4	26171.9	6629.99	34216.6	2891.18	17083.9	128411	45939.5	1889.23	3318.24	2920.25	5569.53	2796.93	3471.16	6116.47	10935.4	79732.9	2014.84	1697.04	4406.13	6073.39
post_menopause	60	150	60	3.54	0.94	0.95	1.88	4.97	119	74	2112.44	1143.66	5738.53	12349.9	8644	292.005	10805.1	4094.83	481502	1328.61	3387.77	6647.39	487.408	3042.85	7558.28	3138.32	2670.85	3.43339e+06	4000.81	183703	10890.6	254831	3715.75	6193.92	0	138022	2246.93	3118.5	4809.43	5495.48	2762.61	42842.3	6929.88	5185.12	49208.5	23475.9	8868.3	5098.4	2407.11
post_menopause	60	168	66.5	6.01	1.77	1.12	3.67	4.23			2185.59	746.9	4003.84	12526.1	3664.78	0	10227.3	3843.69	159667	1099.58	3098.86	12097	651.207	4281.61	4943.59	11160.7	2488.42	1.08218e+06	3427.89	71196	8627.62	168151	9783.42	28214.3	5641.19	62450	1563.87	2717.91	3669.82	4834.24	1936.14	16307.3	4186.93	7262.04	46758.7	4808.97	3432.04	3266.83	1713.11
post_menopause	58	162	50.3	5.21	0.5	1.95	2.46	5.14	111	71	5602.18	2136.1	0	14099.2	2711.85	2920.51	9469.88	6111.54	33605.9	2974.69	6269.57	29898.5	1725.5	4588.08	15039.4	14935	6102.8	572739	2191.67	10315.4	10890.3	64957.4	5863.36	26250.4	149798	48695.9	1480.82	8978.17	9188.28	8038.79	5082.28	1935.48	8935.75	7660.32	60857.9	2500.73	2868.75	9403.07	8147.06
post_menopause	50	155	62	4.66	1.93	0.9	2.67	4.05	129	79	2531.02	922.375	10754.4	15797	7720.5	716.113	18863.6	3545.36	112217	2434.59	3121.97	71478.7	714.122	5252.17	8336.36	17099.4	3927.57	1.16112e+06	2718.67	39810	70756.2	148868	11516.7	2554.45	21828.8	46221.6	1416.64	4262.27	4701.88	6016.87	2096.69	13216.9	4434	6110.49	27492.6	1978.82	6598.81	4960.38	2695.97
post_menopause	61	161.5	65	4.79	0.98	1.2	2.73	3.95	151	94	0	0	0	15897.4	2542.79	0	0	841.688	18778.1	262.366	440.971	33946	0	2567.16	2166.73	13919.4	215.023	1.09614e+06	2819.79	9142.06	57377.5	134718	3067.25	52036.2	47461.1	54431.1	1771.77	0	215.781	639.436	0	612.52	1297.62	5844.09	44537	2417.52	2095.17	0	505.238
post_menopause	60	154	64.8	6.11	1.09	1.34	3.88	4.87	149	96	3251.09	1499.45	1002.45	12856	1219.3	1823.05	12266.3	4801.04	28786.3	1944.03	3782.59	41005.9	1121.33	5377.9	11521.2	20195.1	5416.02	295322	1709.25	8678.95	58223.7	27211.1	3391.12	55172.9	663.607	25924.1	909.358	6111.6	7333.61	6589.47	2501.71	1466.95	3794.71	8503.52	16458.6	1382.01	1513.13	6138.39	5525.64
post_menopause	54	166	61	5.22	0.91	1.15	3.2	3.94	127	79	6263.33	3032.6	6828.59	14136.8	5766.99	3527.46	24328.6	5484.09	36963	3096.12	6002.19	43017.5	1661.41	6143.39	21015.5	17817.3	8565.17	1.28679e+06	2913.51	12863.8	51228.7	89618.4	2205.67	21959.8	31125.7	86577.1	696.628	8586.71	14271.2	8595.24	6909.58	3397.58	9696.02	9971.42	24934.2	3026.54	4798.63	9585.22	12187
post_menopause	56	155	62.4	5.33	1.06	1.3	3.13	4.36	123	75	2333.07	702.312	5801.56	11490.8	1912.54	1720.17	3168.82	2982.13	16549.9	1125.99	3391.55	22741	734.533	3517.5	5842.05	28968.2	2865.31	227952	2275.89	5483.53	8650.02	54882	3147.09	5881.93	337526	30279.3	1307.7	2145.95	3676.59	4747.89	2251.76	1853.53	5586.59	8651.25	48513.1	1549.46	1534.63	3397.31	4749.11
post_menopause	52	162	71.8	5.21	0.48	1.57	2.9	4.91	114	75	2310.32	982.2	1933.41	28018.5	10399.1	871.514	10420.4	4309.97	35536.5	1838.56	3645.96	12621.4	754.414	2730.3	5708.53	10057.7	3613.26	160706	3225.11	22006.3	10250.3	57956.3	2833.32	9317.42	47841.5	193413	1127.8	4170.08	3700.82	4157.53	3305.93	7070.04	4873.4	5792.19	13007	4466.13	14087.9	4510.11	2745.73
post_menopause	51	158	69.1	4.28	2.31	1.01	2.29	3.37	119	76	4447.19	2321.54	3814.7	10856.3	5120.19	1202.23	10708	5065.65	24913.6	2189.73	4321.41	46686.1	1501	5236.61	10149.1	7381.12	4827.45	1.84488e+06	1367.39	9691.93	5912.98	85604.3	3463.93	9213.5	1879.77	92291.3	2138.9	5542.76	7895.19	6506.78	3789.03	2166.46	6445.39	10059.7	21505.1	2238.92	4711.11	5925.53	3839.12
post_menopause	50	156	52.1	5.25	0.93	1.44	2.93	3.81	111	71	2409.11	1034.82	1492.96	19926.7	4986.49	418.045	6197.14	3698.13	46482.3	1283.19	3055.83	24985	968.925	2605.31	5503.38	7807.67	3589.9	443362	3497.86	16508.3	10348.4	130876	4041.87	12472.2	89385	90221	3260.87	3427.67	5690.3	3954.49	2567.27	5423.34	4767.59	6045.02	33384.1	8087.97	5052.6	3392.43	2775.54
post_menopause	56	159.5	62.5	6.66	0.99	1.85	3.87	4.56	118	73	3450.43	655.125	2336.31	13902.4	11778.4	1085.12	15700	4288.66	30955.9	2228.81	4705.34	51988.4	1758.75	5021.34	10654.8	18289	4502.63	568541	2739.07	9596.31	8256.63	186999	3355.92	20945	22493.6	197397	2132.61	5203.63	4307.63	6011.04	3868.01	7155.17	6526.04	14126.4	30114	3199.97	9862.51	6129.06	3565.68
post_menopause	64	160	65.5	5.08	1.29	1.03	3.17	3.86			2893.29	832.125	4907.13	8071.31	18401.3	1000.12	10018.5	3828.05	20730.3	1178.74	3317.06	34727.5	676.589	3496.6	6871.82	22428.1	2811.98	669712	2449.5	7177.52	9935.06	72198.1	4781.49	19310.8	0	270022	1393.96	4584.57	6223.21	4166.54	3054.55	6451.14	4691.8	5454.58	70480.5	2973.17	16410.4	2617.19	3643.45
post_menopause	53	159	54.7	5.22	0.93	1.17	3.59	4.38			3536.4	1584.56	2802.07	11616.4	722.219	1592.75	9096.89	4497.51	29108.4	2801.69	4654.42	51008.8	1809.25	4987.38	12124.5	4167.78	4822.61	173837	3002.4	10574.4	10770.5	61062.5	10491.6	18268	4370.46	18791.7	1570.95	5931.72	9814.03	7085.46	2963.19	2823.89	8585.25	13115.1	39834.8	2285.83	599.168	7698.73	4842.92
post_menopause	57	159.9	73.5	4.69	0.7	1.31	2.63	4.15			10230.8	4625.38	4247.14	11010.6	3722.6	4605.3	11646.3	13329.5	157650	5277.63	9980.32	19339.4	3594.4	5586.35	29466.3	10485.5	9366.1	2.8158e+06	2718.64	64224.5	9361.78	319526	4499.05	16738.2	365180	63032.3	2038.82	12586.6	18667.4	12730	10942.5	14654	12116.2	7858.57	40297.7	4397.65	3868.14	14818.6	14733
post_menopause	55	160	64.3	5.07	1.57	1.16	2.95	4.09	119	72	4045.5	1259.53	1555.71	11429.3	13851.1	1250.06	14624.4	5880.05	42492.9	2398.38	3669.44	29625.6	1697.88	4682.13	12431.8	13676.5	5226.01	208784	4167.67	15176	9368.7	51618.5	3750.85	15234.8	157361	214532	2110.86	6830.91	8120.34	6683.42	4683.49	3318.22	7644.35	7452.06	27669.2	15653	14482.9	7163.52	5132.39
post_menopause	54	150	48.8	6.22	1.53	1.31	3.83	3.58	116	71	7806.48	2929.35	11759	12941.3	2774.62	3986.81	16385.3	8356.42	26583.5	3960.64	6055.62	59212.9	2716.73	2206.78	21434.7	5263.29	9246.29	1.05929e+06	4099.07	7333.36	7824.25	139176	2723.65	8112.02	38110.2	44597.2	2290.41	12239.6	15053	10759.1	6450.34	1766.9	7259.23	8201.95	28015.6	3855.52	2737.08	11340	11448.9
post_menopause	59	161	67	4.72	1.86	0.87	2.87				3035.66	866.565	11497.4	11007.6	3039.46	1107.13	19465.1	3503.28	24835.6	1933.41	3680.9	49682.6	928.198	2280.46	9404.35	11744	3583.85	498553	5027.07	7307	5502.93	223303	2324.43	11901.5	8874.24	53980.1	2250.03	5291.85	4497.33	6322.08	2759.94	2344.54	4853.84	9976.87	33014.6	6018.69	3207.44	3546.35	3653.14
post_menopause	61	152	42.1	6.16	1.16	1.76	3.38	4.73	123	78	7988.62	2543.89	2636.49	8391.38	2843.15	2548.1	20122.2	7554.92	28380.8	3734.17	5524.99	106707	2990.09	6465.11	17611.3	7000.17	7898.26	1.43249e+06	2305.93	9918.61	7839.28	98934.8	2558.17	10242.6	434.393	57395.6	2613.12	10662.9	15579.9	9690.36	5284.26	4277.75	9467.55	7702.78	51816.8	2739.39	0	11806.1	9124.78
post_menopause	54	160	67	5.28	0.71	1.88	2.49	3.89	119	72	6956.13	2868.95	1047.99	10959.7	9883.01	3660.93	4840.54	9317.59	30696.6	3862.5	7600.69	18034.7	2235.74	8276.57	20347.6	6433.26	9435.6	39364.8	3452.74	13489.3	5881.95	7224.36	2247.88	15854.9	143324	72910.2	2813.96	9672.66	16095.4	9568.93	5870.98	2951.04	10796.6	7394.95	26668.1	4700.27	4911.15	12018.7	11673.3
post_menopause	48	155.5	69.4	4.88	0.75	1.45	2.64	3.97	123	77	3979.3	4045.9	4858.23	13501.5	1365.31	498.175	18214.6	5817.62	49013.4	1457.53	4331.34	43608.3	1216.04	5802.5	28847.9	5741.46	4769.35	31484.7	4755.28	14677.4	7715.29	19728.9	3406.85	4706.52	426417	29477.3	3291.58	4628.31	7797.48	5376.76	4688.51	4226.09	6067.9	9572.98	26535.3	1637.29	2035.23	3527.97	2946.27
post_menopause	65	153.5		5.76	1.54	1.49	3.33	4.05			6833.24	2654.85	2256.67	8597.16	5478.13	2897.49	25268.1	8034.46	14680	1791.2	6254.87	30134.1	2603.51	2442.13	16878.9	10657.1	8196.96	1.50085e+06	3306.32	7019.45	6185.15	98337	3345.1	6002.31	0	75056.2	3120.91	9052.56	13236	9533.96	5775.89	1772.01	10405.3	5108.3	44845.9	1143.67	6755.19	11724.1	8605.54
post_menopause	63	148.5	51.9	5.97	1.16	0.59	0.85	3.57	119	75	3441.24	1485.21	4874.99	7515.42	3424.26	1056.02	28482	4580.8	99151.1	1436.02	3486.11	38283.5	958.122	4764.96	10449.4	5540.8	4589.24	319407	2663.11	40100.7	13201.7	63413.2	2640.23	13299.9	0	60855.2	1655.03	5390.79	9789.69	6719.4	3359.31	8444.31	9091.1	6458.81	29834.2	10094.4	3398.13	7208.19	3327.34
post_menopause	54	161	55.5	5.64	1.62	1.27	3.49	3.64	129	87	6135.23	2174.83	1196.91	11330.1	3646.1	2313.5	8780.98	6161.49	52374.8	2776.53	5878.4	31575.7	1750.91	2388.58	17262.1	15673.3	7055.43	70076	1344.11	21801.9	13669	10367.6	2429.84	9216.48	378347	55097.7	1272.99	7790.59	12290.1	7594.48	5474.94	4864.88	9004.92	5509.75	24346.9	2854.87	3464.1	6620.79	9209.21
post_menopause	54	151	57.5	4.89	1.68	1.04	2.82	3.97			2851.92	1101.38	1778	11325.7	2912.78	1319.75	10262.4	3724.14	68424.7	2336.46	3219.48	7844.35	740.123	2307.92	9771.27	13288.9	5117.8	2.26459e+06	3370.55	28866.1	19501.3	172934	4379.11	6595.17	216770	27916.6	1630.34	6018.02	5506.41	7408.9	4172.75	7040.3	5643.73	6314.1	20476.8	4162.18	4166.22	6639.69	3497.1
post_menopause	59	153	71.6						132	103	4876.45	1832.81	11052.1	13192.6	12639.5	1799.34	23747	5495.85	45446.1	2305.73	3743.12	51880.9	1359.52	3761.75	12444.9	13248.7	5761.23	1.25501e+06	2596.74	17260.5	10267.5	156042	2201.17	6686.61	3734.02	204533	1609.98	5490.2	8564.03	4773.03	5699.55	4634.43	10248	4094.68	13943.7	2274.92	9126.92	7630.7	6116.82
post_menopause	51	152	50.6	4.78	1.45	1.09	2.87	3.36	137	78	3201.97	1374.78	6710.61	9298.38	2210.2	817.668	19895.8	4074.16	30303	2066.03	2361.1	21471.1	1440.66	4254.96	9063.64	10046.4	5602.54	746786	2681.34	10077.8	11429.6	77724.3	2305.16	4684.94	0	38855.1	2139.3	5312.42	8152.01	7125.04	4102.59	2484.5	5657.76	4129.73	30691.7	2254.38	2051.46	6588.06	3921.96
post_menopause	52	158.5	62.6	5.59	1.27	1.34	3.17	3.25	117	74	4825.23	1704.24	8286.05	9799.92	13062	1217.36	39623.2	4826.88	78293	1755.53	2431.87	53118.7	1427.78	4353.58	11245.7	11239.9	5393.58	153509	2574.96	27889.5	7546.15	47854.4	1932.05	11473.1	29144.1	245783	2451.04	4271.68	8716.16	5945.16	4573.41	7328.02	5897.43	8166.39	32204.5	7692.55	18943.7	5891.61	4740.24
post_menopause	58	159	56.2	5.33	0.96	1.54	2.9	3.96			3375.11	1663.72	5860.6	12149.9	5477.16	1214.25	11100.9	4523.98	28855.7	2216.65	4098.91	16846.7	1411.41	1655.03	11056	10293.1	4662.35	324795	3603.36	9485.49	7486.06	35495.3	2326.3	6227.6	39536.6	83493.2	2416.14	5658.12	8544.3	7299.99	3571.65	2783.66	5286.48	3440.26	51250.9	2490.73	5194.88	7300.76	4170.48
post_menopause	57	164.5	62.8	7.52	1.03	1.49	5.02	4.35			2481.54	1326.11	422.14	19282.8	5683.95	800.707	7595.46	4285.36	30735.4	1765.15	2657.33	93044.9	1283.93	16173.1	9839.02	11951.6	4510.79	17545.5	2864.56	12343	12725.3	21334.1	1513.7	7304.63	478298	99325	1100.47	5751.73	7532.14	6491.02	4151.14	4003.53	3846.84	7934.58	35187.9	4109.27	5745.5	6766.66	3898.93
pre-menopause	44	164	69.3	4.33	1.79	1.27	2.13	3.34	103	73	33752	18545.9	3307.79	5324.46	12807.7	12326.7	0	42214	52625.8	19509.2	34719	23377.2	11187.4	22351.2	106057	22301.2	33669.1	2.11632e+06	10202.9	15391.5	3760.7	270445	3854.82	14549.1	756.761	182086	5302.29	43354.6	60401.1	49580	26785	3690.88	63881.3	35446.7	11678.8	6181.69	9720.24	47459.8	39277.9
pre-menopause	45	156	53	4.9	0.69	1.64	2.46	3.65	121	80	35726.7	19144.4	6257.36	55518	3087.37	13613.8	0	39707.6	375405	20512.2	39401.6	15176.9	12442.4	25516.4	116932	28545.6	35712.6	957889	4773.36	133171	3649.91	191456	2519.19	5722.7	40240.2	47907.5	2432.62	43673.2	61960.1	52726.2	30734.2	31829.4	69021.8	25150.9	16886.8	35363.4	2404.85	47094.4	41469.6
pre-menopause	45	156	61.5	4.98	0.94	1.17	2.97	3.79	123	92	40958.8	26834.8	10166.9	3384.57	3365.94	14872.1	395.101	46931.3	31099.4	18990.3	38819.9	17993.4	13062.4	36813.3	55006.4	21051.5	44402	1.00553e+06	4516.59	13023.8	2986.03	172110	3366.4	12750.7	35119.4	50842.4	3325.91	47704.5	66605.1	55064.4	36477.2	2236.6	49518.3	77967.4	4963.17	1419.81	3154.35	52530.1	46410.2
pre-menopause	45	155	57	4.84	4.26	0.69	2.52	3.92	132	89	5471.95	3730.61	2547.98	34428.5	15764.3	1168.35	0	3728.56	53328.2	2093.75	5831.84	24426.5	1820.62	5190.35	14289.4	20860.8	5185.63	1.65331e+06	7469.04	18324.8	1634.17	139430	4434.69	10987.5	0	297808	5911.59	5652	7569.09	3500.82	3494.78	4801.46	16137.3	6351.38	8443.25	3201.45	19803.9	8572.6	4819.78
pre-menopause	48	159	55.7	4.33	1.51	1.06	2.45	3.44	111	72	5150.73	3526.36	54275.6	139244	4239.87	3562.33	0	6083.16	29836.2	1540.58	5850.38	9743.67	1347.05	7138.55	22218.6	171364	6259.93	1.34652e+06	6879.84	14789.4	3865.51	206237	1680.42	29102.2	104470	68593	5172.81	2103.7	4260.44	7368.5	5123.01	777.882	21032.2	7054.8	31182.5	1443.9	2093.36	5124.76	13500.9
pre-menopause	43	165.5	68.1	4.13	0.92	1.52	1.98	3.69	129	90	3698.04	1905.52	23042.6	63913.4	2942.74	1953.75	4852.09	3519.35	53105.6	3071.04	5096.49	12583.1	1465.24	7346.95	11982.4	52852.8	4634.13	514120	4565.92	16632.7	5248.98	22685.1	4505.15	10719.9	229571	70106.5	2712.97	4588.8	4509.91	7310.8	3651.77	3900.63	14478.6	5148.75	23826	4483.25	3097.33	4988.26	6317.77
pre-menopause	42	159.5	56.6	4.06	0.4	1.23	2.1				3712.17	1597.39	219.293	57478.6	5697.63	1252.7	18487.3	5166.55	47225.2	1989.46	4577.89	45577.7	1924.77	4422.84	9187.74	16676.7	4658.63	4.52794e+06	4389.94	15495.2	5547.33	392248	3404.16	15153.5	20535.2	81473	2615.26	5516.41	6865.93	7179.64	3611.6	3395.51	12403.3	13455.7	15371.3	8585.34	5007.05	6749.42	4048.49
pre-menopause	52	157.5	56.7	4.21	0.53	1.36	2.08	3.92			1656.88	216.132	7333	6387.81	5931.46	216.717	0	2629.72	111910	737.078	2571.97	36022.7	0	4367.26	7223.73	32199.2	885.951	911743	3325.08	42334.5	5711.98	1.41418e+06	7210.49	14111.1	3188.69	86136.5	3383.94	1445.88	2352.2	3654.74	623.509	10854.2	8184.35	10925.3	16404.2	7449.7	4284.91	1765.66	866.667
pre-menopause	44	156	47.6	4.92	0.64	2.09	2.11	4.03			5999.36	2736.27	1172.76	4318.91	2956.57	2129.54	0	7846.37	10439.3	3223.1	6680.05	11767.7	2295.81	4005.91	18026	20802	6479.85	1.29306e+06	7269.52	4158.19	4547.03	135226	2919.74	5719.4	229332	39399.4	3529.9	8421.97	12282.1	10676.2	5105.81	1548.29	18314.2	9092.69	19659.2	1063.37	0	9657.58	8334.92
pre-menopause	48	166	84.3	4.34	0.77	1.05	2.49	4.48	123	70	3905.26	1872.9	3796.85	6779.09	57153	1918.61	0	4702.72	100364	3483.79	4909.96	32366	2269.81	2353.83	11193	10183.4	4072.34	1.50592e+06	5617.3	39492.4	4717.72	270386	3098.34	7077.34	74177.1	928719	4693.24	6583.64	6658.75	6588.48	3370.32	10286.1	11981.7	7942.25	15584.4	3219.57	40282.9	6193.47	6242.18
pre-menopause	47	161.5	51.6	5.6	0.64	1.79	2.86	4.67			4846.22	1600.48	2584.2	44334.2	3551.1	1563.5	0	5743.99	58972.2	2430.98	4746.79	16802.8	1539.68	5140.55	11948.3	20473.5	3326.07	2.24663e+06	6294.94	21935.6	5588.79	140809	3372.34	9292.24	60066.1	58800.4	2408.47	5601.46	7257.02	4571.7	3669.48	5556.02	4917.33	6182.73	16662.9	2920.15	2615	6388.13	4943.28
pre-menopause	43	154.5	63.2	5.76	2.79	1.05	3.32	4.22	120	72	5689.26	6611.23	19736.3	2016.94	5931.9	2566.06	0	6168.53	59885.2	4270.32	8449.07	18578.8	2223.28	4330.93	15865.5	17826.9	6441.03	1.38105e+06	3737.82	22131.9	3416.98	241654	3941.83	5474.52	104555	90845.6	2183.91	8520.54	11016.6	11052.3	5839.9	5744.94	6639.68	11170.7	16440.1	4332.13	3773.73	8790.32	8543.43
pre-menopause	42	162	80.2	4.28	1.17	1.17	2.35	3.93	134	82	4232.69	6466.22	5798.36	10291.9	7689.04	1448.6	0	4509.61	40550.9	2754.52	4810.47	8489.27	1763.29	3316.4	13368.4	21185	5092.99	2.49388e+06	2550.34	15743.5	6310.28	447959	2842.94	13672.6	349899	111342	16666	3916.56	4298.6	7623	4420.47	4346.36	6113.1	5349.56	15070	3092.33	5418.77	4961.18	5796.55
pre-menopause	49	154	52.8	6.86	1.94	1.28	4.32	4.09	119	73	8448.25	4197.55	1258.1	14430.4	1236.5	4719.89	0	12890.6	33334.2	6372.13	10195.9	41017.8	4392.86	7414.46	28622.2	25441.3	11752.7	699351	24052.8	9945.4	10027.6	119005	2412.95	16123.8	8738.28	21676.4	17682.2	14799.2	18255.7	12195.1	10354.9	1884.55	16652.9	7316.09	19136.1	1064.63	0	12759.9	15896
pre-menopause	41	158	52	4.53	0.9	1.03	2.61	3.2	128	81	4412.95	2410.84	2839.03	13203.9	8421.81	1809.69	0	4891.69	39937.1	3054.9	5178.76	26580.4	1452.88	3922	13815.4	12477.3	5716.68	378768	30247.1	12555.9	13284.7	96968.9	2229.93	19475	125808	148561	17865	5930.97	7315.86	8099.21	3693.64	3490.87	8000.69	6452.51	28162.4	2402.97	4260.8	4863.18	6757.78
pre-menopause	51	153.5	62.2	5.03	0.69	1.69	2.51	4.31	120	71	2365.66	1605.64	1093.98	11362	0	1846.01	0	5451.61	19159.5	2805.91	3982.15	36566	1692.96	6042.77	12314.4	15382	4351.64	1.43023e+06	26948.9	5271.4	6659.31	190452	3449.03	22993.4	5311.6	24326.4	21577.3	7173.85	9829.15	6021.29	3568.02	1410.37	7062.26	5939.92	26332.5	1254.45	0	6220.67	6105.47
pre-menopause	44	175.5	59.9	3.67	0.66	1.37	1.68	4.12	120	70	4820.38	2310.71	2401.32	9302.29	24589.7	2286.17	0	6272.82	69034.3	3114.82	6225.63	17684.1	1935.6	4326.49	16198.1	17422.9	5651.12	2.20308e+06	26239.6	27136.4	8572.77	266908	3207.12	16647.9	35939.7	475219	18292.8	8745.66	10192.7	8404.38	5010.27	7258.06	11413.3	5761.48	17660	3818.73	30312.5	9366.66	7019.57
pre-menopause	47	152	57.6	3.21	0.47	1.28	1.31	3.99	126	73	5185.52	2018.87	10392.3	15873.1	8852.97	1607.09	0	5957.93	102693	2754.72	5621.89	14690.4	2198.96	3580.38	13566	18524	5549.52	1.0897e+06	30190.7	39117.2	7202.27	215770	2977.98	18236.5	236637	132692	18403.8	5556.88	10125	8061.6	4434.77	11520	8913.48	6486.6	20131.8	4830.98	7634.02	3541.7	5648.41
pre-menopause	44	167	65	4.9	1.61	1.28	3.56	5.46	120	80	2877.36	3326.93	23052.1	15409	1735.73	741.605	0	2139.33	61014.3	2044.15	3599.06	33708.2	857.587	1775.58	7367.8	12416.9	3802.65	527240	3362.31	32990.9	20122.2	212275	3561.75	14447.9	42648.6	44058.8	16913.1	3802.62	5817.98	5745.58	3163.18	6418.89	4528.57	5985.64	220632	9943.77	2739.22	5458.99	2995.75
pre-menopause	46	157	60.5	4.22	0.71	1.28	3.36	3.84			3433.92	4255.05	1538.07	13488.9	6662.36	1362.84	434.051	4362.38	63493.9	2114.53	4657.04	19518.1	1004.84	2509.65	9792.68	13775.8	4340.91	1.06492e+06	27409.3	24113.1	7163.3	154225	7180.26	17213.8	83936	104571	18578.6	4554.11	4789.85	6499.42	3969.9	5713.88	6592.14	6965.85	45164.4	6670.06	6212.77	5669.68	5055.5
pre-menopause	44	164	72.3	5.26	2.08	1.33	3.97	5.22	110	73	7614.88	3928.31	6179.22	19271.4	4752.68	4329.17	0	12164.6	27990.5	4267.24	9105.13	52261.3	2462.79	2801.34	26550.9	12232.3	7539.35	1.05961e+06	19900.5	9920	9964.26	192125	2764.06	42905.4	65774.8	71610.2	13987.7	13867.5	17199.8	11952.7	8669.8	2162.49	8949.98	5326.65	171710	4170.02	1856.1	12675.1	14130.7
pre-menopause	48	158	57.8	5	0.69	1.94	3.09	4.04			3607.61	4383.13	2120.32	11463	9058.25	978.041	0	5605.69	12215.9	2726.32	4740.12	72597.4	1188.51	4204.77	11123.8	16351.7	3824.55	141603	27416.7	6085.16	14101.6	124094	8925.28	28439.7	0	168287	20747.7	5182.53	7248.78	5966.59	2908.48	3127.73	5027.2	4091.35	41277.3	700.57	8828.61	6585.05	3750.21
pre-menopause	43	161	58	4.51	0.65	1.73	2.85	4.39	111	86	4501.25	2340.62	22450.5	9158.99	11397.3	1541.76	0	6540.1	16852.5	1689.51	3936.02	11128.9	1767.26	1456.36	13340.5	11482	4239.46	2.11524e+06	2508.66	4794.45	7479.24	476851	6043.29	121870	1099.4	157644	2764.52	7025.31	9522.42	7251.12	3436.94	685.944	7745.92	6081.99	36382.7	1004.93	9602.49	8341.42	5908.49
pre-menopause	42	154.5	70	1.03	1.19	1.05	2.66	4.45	108	71	3278.3	1770.58	202.095	12636	1820.17	841.397	0	4338.63	34562.7	2262.33	3345.43	29998.7	1632.71	1590	10379.4	8444.59	2818.39	2.69581e+06	5143.08	21527.1	10759.8	302733	4343.63	53229.7	107642	34097.2	2465.41	4390.86	7514.64	4243.99	3544.96	2591.07	6684.41	10871.6	138652	3122.95	2080.02	4967.84	3829.6
pre-menopause	43	155.5	52.3	3.99	1.01	1.3	2.67	4.17			4304.38	1843.93	2519.54	16712.9	5931.42	1482.04	0	5255.15	22823.5	3395.36	6169.65	14713.6	2042.35	1428.81	15450.5	11811.2	6446.02	689389	4433.39	9167.95	12093.6	89202.1	3968.43	34741.4	97190.3	106614	4176.69	7785.41	10758	6978.05	5019.14	1632.39	9027.29	8126.75	209203	3660.11	6296.89	7838.18	5840.34
pre-menopause	50	166	61	5.28	1.2	1.07	3.21	4.22	117	73	2860.85	1481.28	12117.3	9810.5	3077.19	1001.4	36326.2	3777.76	46834.4	1634.11	5069.17	33706.7	1163.83	3022.71	10622.3	44391	4547.17	8.92684e+06	3080.6	26906.4	7064.39	321338	4153.17	9628.92	156205	59799.3	2264.52	3800.98	6512.6	5744.38	3322.22	1914.77	2824.06	7785.45	162177	2154.81	2871.91	6289.52	3321.98
pre-menopause	44	155.5	60.2	4.45	1.91	1.12	2.4	4.47			2940.4	1474.72	2678.75	12205.2	8857.9	822.763	0	4668.17	53211.7	1199.09	3218.38	11458.8	958.674	4809.19	9446	14962.3	3383.55	1.1626e+06	3708.93	20605.5	5665.05	105253	9030.49	5554.98	170623	138589	1929.52	2041.72	7176.45	5448.97	1897.2	4553.12	3389.76	7842.28	37929.9	4152.71	9756.76	5366.96	2936.97
pre-menopause	46	158	77.1	5.67	1.22	1.35	3.34	3.38			3531.21	1338.51	1789.52	15677	8714.55	1471.91	0	3691.74	37429.5	2282.46	3582.79	25793.4	1167.1	5632.31	10914.2	8939.65	4140.06	488676	3380.73	14439.9	8836.54	105299	5535.12	15678	128614	261399	2316.54	4792.8	5485.48	7400.07	3650.18	4064.64	5587.7	5877.08	25915.5	3986.13	6859.46	5608.01	4421.75
pre-menopause	42	172	82	5.17	1.58	0.97	3.21	3.22	139	89	3500	1404.14	9533.63	9802.01	4812.94	1809.59	4570.19	4471.17	260409	1988.88	4050.11	11464.2	1322.21	2020.11	7990.44	10122.6	3463.97	1.23728e+06	3768.05	99805.8	10548.7	152680	3361.85	101772	250284	86208.3	2469.75	5211.11	6032.74	6481.47	2867.47	23260.8	6814.06	5169.4	40694.1	9500.73	4921.89	5161.18	5647.39
pre-menopause	52	170	60	4.91	0.69	1.37	2.81	3.31	121	80	5036.91	3132.51	18751.8	14970.4	2176.46	1516.79	28728	6986.72	429634	2728.47	2817.48	269944	1551.69	2075.1	12674.4	31533.7	5278.01	1.27242e+06	2527.39	160137	90082.6	242768	40723.5	12755.9	12437	51009.5	1402.39	6102.41	9171.76	4540.64	4553.14	37439.9	11056.2	8893.64	13669.5	12210.8	2599.65	6893.32	5833.64
pre-menopause	49	158	73	4.04	1.23	1.16	2.14	4.32	134	84	2019.31	914.138	7160.68	16721.8	8555.76	3258.51	12478.6	3405.91	47291.4	1231.45	2723.11	46622	490.699	2689.01	6884.52	16731.3	3428.8	423203	1999.39	18432.7	59045.8	49789.8	4295.2	90830.9	44845.9	158568	1009.99	3840.09	4878.7	5553.81	3274.9	3312.22	10660.8	11313.7	21091.5	3518.59	6583.65	4827.7	8865.06
pre-menopause	47	163	60.8	5.14	1.08	1.14	3.14	4.67			6641.02	3581.41	7528.09	11024.6	2676.54	3135.06	35661.5	8756.31	48963.6	4274.24	5308.79	27997	2119.64	3199.06	20114.9	21467	7625.9	650864	2031.41	16447.8	55553.2	72306.2	4855.31	55290.1	678.795	46158.3	1799.24	10543.8	12598.6	8019.02	6232.38	3183.57	10214.4	7951.7	51988.3	4705.65	2790.64	7733.56	10195.3
pre-menopause	51	165.3	76	4.88	2.13	0.98	2.79	4.24	134	93	2908.06	921.834	9381.02	11765.9	8393.68	1423.6	30361.9	4319.52	16247	1827.63	3080.3	35345.3	1094.84	2776.12	9829.76	16459.2	4038.27	1.28404e+06	1756.92	6595.1	36684	150504	2950.07	14177.8	16940.6	125615	1463.68	4423.16	7545.77	6038.19	4184.89	1458.9	7031.87	7984.46	23278.4	2548.51	9044.68	5586.82	4704.11
pre-menopause	49	158	66.5	6.5	2.81	0.95	4.06	4.88	115	85	4570.93	1700.71	6578.33	13585.1	7518.72	2114.31	26507.9	5697.91	92810.6	1767.98	4567.55	34204.8	1905.92	1525.35	12068.8	16542.5	5456.19	1.42367e+06	1210.57	35930.4	55640.2	237771	4281.22	5095.24	151737	116506	1727.01	5268.6	7778.84	8195.41	4289.33	8865.58	7939.72	6819.24	33639.4	3138.43	7239.98	7237.72	6294.09
pre-menopause	48	162	61.6	4.44	0.79	1.42	2.22	3.56	139	79	3508.16	3915.04	20447.8	11616.3	1926.79	2418.72	16939.6	4283.34	99447.4	2957.36	5250.07	24879.4	2304.58	3262.7	16139.6	14641.9	6579.41	231064	2280.29	37120.3	53399	69286	4126.49	12914.2	76425.6	56413	720.701	7310.38	11509.8	9652.2	5927.57	10361.9	9035.3	4853.07	38752.5	2260.5	2562.19	9579.81	7402.71
pre-menopause	41	158	49.3	4.08	1.43	1.29	2.06	3.83	100	70	4965.13	1362.62	1221.4	9286.71	1626.38	1969.88	17418.5	6802.55	32570.7	3497.42	6743.57	34545.8	2403.19	4189.36	16223.9	10480.1	7747.39	806633	2078.43	10750.4	7237.4	184578	4208.37	13462.3	0	29945.9	1079.98	8455.52	10365.4	9668.33	4993.66	3757.61	8610.25	11276.2	38356.2	1416	1171.6	9323.02	7329.94
pre-menopause	45			3.33	0.49	1.11	1.64	4.28			4178.3	3972.04	4908.58	13207.6	34708.1	944.048	4044.34	5216.18	183515	2268.07	4096.16	9609.36	1298.48	4286.95	6230.28	10151.3	4725.77	150899	2924.91	74207.4	9917.63	31479.3	2478.83	14927.6	214116	109238	1860.92	7182.17	8056.09	7291.37	4609.79	18921.4	8081.55	10118.3	28972.2	4974.81	30617.9	3374.33	3864.17
pre-menopause	47	150.5	58.3	4.75	1.78	0.85	2.86	3.68	111	71	3532.17	2085.46	815.706	13166.3	6088.2	1916.08	20627.5	4892	56315.4	2371.76	6107.28	20129.7	2011.82	3891.92	13936.6	7466.13	6171.65	224739	3556.25	21088.8	8148.74	50074	2160.09	15682.8	48346.6	95109.9	2059.73	7356.31	10394.5	8475.81	5018.72	6384.3	8391.68	11943.6	27899.3	2081.62	7543.95	7953.99	6596.59
pre-menopause	46	165	77.1	3.98	1.68	0.94	2.11	4.23			5452.88	5646.87	6371.2	9262.38	400.393	1810.02	23493.4	6126.21	32158.9	3029.15	5704.51	28698.5	1292.54	4085.02	13417.1	16340.2	5720.28	175902	3600.92	11357.8	12872.5	42068.7	3091.36	6925.28	163548	20852.7	2484.16	4187.46	9177.55	7289.78	3964.74	2814.02	9327.84	8049.75	36327.5	3144.05	709.219	8664.4	6165.39
pre-menopause	49	163.5	58.4	4.09	0.9	1.24	2.35	4.05			4771.82	4159.16	7781.51	12100.4	0	1111.7	24760.8	5774.24	31076.5	2037.42	3970.22	12407.8	1224.06	4968.57	11675.7	17154.7	4714.14	353793	3034.88	8980.68	8654.33	42116.1	3459.32	11451.8	7634.87	87768.4	1835.14	5225.63	7468.62	6855.61	2916.01	2491.32	6987.44	3201.96	32123.3	2231.9	4628.69	6622.02	5159.46
pre-menopause	44	150.5	58.8	4.31	2.11	1.33	1.88	4.37	141	89	3674.59	1388.49	2845.28	8420.42	15691.2	534.541	9123.99	4891.96	2531.38	2277.97	4987.45	22435.8	1653.53	2635.46	9014.57	9914.67	3983.06	1.72039e+06	4510.85	10345.1	8109.64	167212	4795.64	5521.55	0	237867	3480.32	5419.48	7221.71	6977.81	4265.16	4039.96	3274.09	3640.04	19049.7	1785.88	11869.7	5121.06	3083.53
pre-menopause	48	165.5	58.7	4.85	0.85	1.41	2.87	4.54			3898.98	1182.77	197.438	9863.76	3743.63	569.07	22206.7	3619.01	10607	1948.96	4079.95	19773.8	1423.77	2820.38	8294.48	28402.2	3404.51	364960	3435.41	2850.84	9731.55	59251.6	3000.57	7813.02	41195.7	72570.5	2202.89	3791.12	5264.64	3410.15	2708.28	0	5251.31	7040.45	30083.3	204.834	5510.28	5186.63	3221.72
pre-menopause	39	158	55	4.25	0.53	1.36	2.27	4.01			5503.57	1883.41	1870.09	7924.49	4880.26	1986.28	28482.8	4361.91	41977.9	2435.61	3323.47	18079.4	1325.7	2503.4	14202.5	14105.9	5814.31	483513	1987.3	15502.5	5288.99	73575.9	4040.89	56397.8	0	74747.9	1679.22	6670.93	10821.2	7475.38	4642.65	3664.09	8213.81	6525.97	31135.4	2276.21	4481	7138.09	5606.76
pre-menopause	44	155	54.9	4.24	1.67	0.76	2.5	3.96			7186.89	3170.19	3176.61	10990.6	16335.1	3086.61	7609.27	8453	41317.9	3097.74	5729.46	33719.7	2207.01	3177.34	18410.2	6826.17	6875.12	1.17987e+06	4790.85	15460.7	17435	129768	3432.05	5278.13	47960	272989	1960.78	9314.88	13143.2	6181.79	4420.52	3869.95	14609.4	6371.79	24489.8	1892.31	15500.7	9958.06	8740.49
pre-menopause	41	155	58.9	6.02	1.21	1.64	3.24	3.81			4860.4	1966.43	17874.1	9977.11	10922.3	1434.85	13530.8	5563.26	69512.9	1459.15	4337.3	20002.7	1033.43	2402.96	12138.1	22349.3	2720.91	160404	2378.53	22801.6	18807.1	32941.6	3432.81	4867.39	91225.6	179853	1455.54	5763.38	8942.91	6222.71	4626.9	7133.44	6204.81	7094.64	28635.6	5907.04	12572.2	6713.72	5662.03
pre-menopause	45	164.5	62.4	3.37	1.11	0.84	1.78	3.54	109	70	3883.47	2716.79	5165.46	9458.85	0	1684.92	13912.8	4418.79	45340.8	2041.44	2843.57	33209.6	1422.98	4136.31	12565.5	8522.18	3153.13	132169	2457.49	16575.3	9800.84	52049.3	4844.09	10482.1	203816	13422.8	1349.65	4943.7	7391.54	4090	4675.72	3750.6	6378.92	8057.56	29949	7318.69	311.049	6720.68	4790.47
pre-menopause	44	153	69	5	1.97	0.98	2.88	4.28	140	87	4830.67	1525.85	4011.77	9797.72	1624.27	1151.9	8255.76	3114.94	21781.6	1502.41	3963.88	32053.8	1318.47	2050.73	10518.8	5859.02	5114.84	507172	4501.47	6294.77	15417.1	62731.3	3601.07	3622.99	253322	20022.3	3642.05	6646.56	7385.43	7258.66	4070	1994.74	5513.68	6273.26	37188.4	1576.69	1625.52	7231.5	3654.19
pre-menopause	50	158	65.5	3.86	0.87	0.88	2.26				4623.22	5719.09	3150.89	12597.3	13310	1500.38	7764.29	4326.26	61515	1952.29	2720.28	8745.22	869.142	2994.87	12117.3	3726.1	5731.3	345061	2711.09	23564.4	25448.9	72637.6	3591.85	7897.16	168019	208299	1533.46	6030.28	9040.07	3797.81	3683.03	10864.7	6913.23	5377.4	21727.3	3687.66	16032.7	8358.86	5386.88
pre-menopause	45	157.5	69.5	5.39	2.55	1.07	2.99	4.75	118	74	3665.14	1169.42	3938.32	10100.9	5542.21	858.402	9422.05	4442.58	58253.2	1918.18	2858.25	40354.3	845.433	4991.8	6779.99	5889.36	4908.31	189010	3871.7	22779.2	10822.7	28410	2887.36	8638.2	496.824	99200.4	1167.36	3968.87	8860.27	5475.75	4354.31	9426.17	3682.96	6654.39	26701.7	4191.12	6675.17	1880.51	3440.64
pre-menopause	49	161	74	4.98	0.89	1.52	2.7	3.61	128	79	2735.7	844.326	606.47	10550.7	2226.85	447.286	12555.1	2761.41	30605.9	1467.17	2951.26	20232.5	1138.98	3547.08	6541.88	9905.02	3321.47	390702	2942.4	9985.57	13628.2	46577.8	2465.41	6103.42	49750.6	42533.5	1980.14	2839.69	5021.21	5655.88	3659.11	2076.36	3995.09	5027.15	33315.6	4052.78	1853.29	2559.28	2650.36
pre-menopause	52	158	57.9	4.87	0.88	1.32	2.78	3.86	126	78	3667.57	6955.47	3573.98	8429.51	2554.88	935.195	19300.4	4185.3	1594.41	1483.11	3056.26	23485.2	579.233	2634.08	6588.49	11552.7	3245.92	199712	1441.18	2989.44	12755.1	18722.7	2024.62	15709.3	612617	46436.7	989.24	4712.15	6989.76	6492.22	2780.58	1906.32	5423.08	5939.91	37697.3	3445.86	2839.18	4894.81	2977.87
pre-menopause	43	158	58	4.93	1.11	1.22	2.86	4.87	120	80	2980.86	2564.93	2933.12	10775.3	2795.33	847.011	9764.89	3590.25	80745.1	1689.2	2402.07	21767.7	1114.08	14036.8	7763.76	8446.94	1515.13	191361	2538.76	32079.6	9497.65	34619.9	1899.91	10347.7	410250	48040.3	2976.21	4440.45	7971.84	5872.81	3273.76	7984.54	3861.56	6792.41	44515.7	4408.61	3014.8	3584.44	3032.86
[truncated: 2,009 more columns]

## Sheet: ESI-
Id	age	height	weight	T_CHO	TG	HDL	LDL_C	fast_GLU	blood_sbp	blood_dbp	V1	V2	V3	V4	V5	V6	V7	V8	V9	V10	V11	V12	V13	V14	V15	V16	V17	V18	V19	V20	V21	V22	V23	V24	V25	V26	V27	V28	V29	V30	V31	V32	V33	V34	V35	V36	V37	V38	V39
post_menopause	51	154.5	67.7	5.89	1.69	1.05	3.75	3.54			31183.3	66858.7	45674.6	10041.6	146592	6044.3	116113	40862.7	20975	62619.8	0	4653.65	16708.4	139473	0	461042	228795	40992	3411.15	6110.12	13208.6	15337.2	36331.7	17472.6	2736.2	15418.3	42133.1	32734.7	646777	58967.3	1.9925e+06	495319	5539.81	80309.7	34977.8	22191	672225	234.606	2854.95
post_menopause	55	164	56.5	5.19	1.28	1.42	2.94	4.69	121	71	39602.5	84959.5	56920.4	4627.06	211013	17406.9	150126	51371.7	38969.1	75404.8	5548.14	47530.1	101323	9333.99	1841.3	555429	283421	53524.2	4361.95	4033.56	46029.7	17909.6	42852	10331.9	200.006	10506	224948	2153.85	928255	36307	2.83258e+06	755557	3835.98	228780	50846.7	35810.1	427560	24012.6	11562.5
post_menopause	50	168	65	6.95	4.63	0.83	4.5	4.74			31241.1	65289.6	43003.6	6696.02	192362	122189	120011	45757.9	26039	68820.6	8146.01	67172.5	52243.3	104363	0	499999	214895	43663.9	16525	2191.06	9587.96	14419.3	43367.8	8739.45	211.923	7153.33	293331	31066.8	973136	24553.6	2.93476e+06	778812	2075.83	162889	9724.65	25085.7	311387	4071.2	3199.16
post_menopause	60	163	61.8	5.44	0.81	1.44	3.18	3.92			29882.5	68864.4	44781.6	31446.8	145777	20318.1	49514.1	39586.9	12881.7	60465.8	0	1733.64	108772	698733	245.125	256517	378311	42292	3642.07	11327.5	30575.9	15123.8	35117.8	25961.7	6551.67	24475.7	33586.5	1959.65	756094	16278.3	2.37024e+06	637172	8023.63	166214	44586.2	19981.3	1.18911e+06	5792.41	4671.7
post_menopause	55	154	71.7	4.78	3.19	0.74	2.53	5.26	122	77	12628.5	30975.9	21466.6	8013.27	43306.6	6981.02	20847.1	20503	2867.83	30653.8	0	0	84465.8	43274.6	0	2.86571e+06	1.73002e+06	17510.5	14751.1	2089.53	26167	15228.6	16517.2	6165.14	1448.29	3634.15	16006.1	425.543	199587	8413.72	716208	197861	1804.23	18279.5	12768.1	4418.33	254210	0	3772.95
post_menopause	57	146.5	44.9	4.29	1.07	1.53	1.91	5.76	159	76	6981.74	17955	12215.9	3704.58	28506.2	2529.21	26695.7	14770.4	5266.01	22639.4	3278.6	33970.3	13389.7	10458	0	1.76247e+06	1.23867e+06	9834.23	2234.91	2330.92	25349.5	15597.7	13213.3	8135.97	778.004	7347.48	148410	1695.28	141365	6167.12	504796	140934	2418.06	24608.5	1246	17426.7	245664	0	13459.6
post_menopause	50	156.5	62	6.82	2.18	0.96	4.66	3.61			9788.41	26658.2	17879.5	15157.6	44729.9	2759.42	9577.57	19282.6	497.143	27040	0	7132.7	11964.2	1102.04	0	2.1993e+06	3.86716e+06	14639	879.586	8639.4	5505.74	16302.7	13372.3	27224.3	2111.56	26241.9	38797	2560.7	319766	10047.5	285605	291398	9768.9	54184.9	12229.5	9109.23	904116	0	12120.1
post_menopause	60										20581.7	54180.3	36573.9	10143.6	90963.2	20490.2	78688.4	28918.3	3862.06	42508.2	2766.01	26463.8	34973.1	29228.7	471.641	2.00563e+06	2.31878e+06	28255.8	5070.13	2923.68	11131.4	1153.44	22905.1	7994.87	1788.33	7853.53	122909	1389.09	475878	10333.5	1.65368e+06	459857	2707.98	101844	15790.5	6355.88	306709	544.407	5859.34
post_menopause	66	162	60	5.69	0.73	1.43	3.37	4.59	141	82	18018	47023.7	31481	15656.6	70987.2	45237.5	66498.3	25312.2	31594.1	37773.8	0	0	18489.8	89911.5	1445.38	2.68216e+06	3.19587e+06	24499.4	5446.63	2258.99	14379.8	1180.71	19099.2	8426.02	3105.38	8745.17	8934.63	0	417261	26703.4	1.45899e+06	417517	4323.96	137800	0	303.971	346973	0	2636.87
post_menopause	60	159	53	6.44	1.64	1.36	4.05	4.01	120	71	25152	69867.2	47691.6	10394.8	78361.7	148933	88625.9	24963.4	58654.6	35399	5124.13	41749.4	29704	815567	938.445	1.19344e+06	1.36122e+06	35161.5	17837.2	5807.44	23839.1	12751.5	18446.1	13903.6	1383.54	12783	165542	2032.48	466566	47146.4	1.51361e+06	422271	9137.3	169066	7859.02	10196.7	516507	0	3565.25
post_menopause	58	163	57.5	4.8	1.19	1.05	2.89	3.92	150	96	23779.9	69978.1	47451.4	18642.7	55037.6	4872.71	18710.4	22158.9	50081.1	33500.2	0	0	14384	2548.92	1540.08	2.67294e+06	3.57313e+06	33896.5	4180.98	13040.4	21953.4	10489.4	14718.2	38222.8	4605.93	36570.1	12377.4	246.493	439462	35575.7	545353	390935	23161.8	183314	2471.1	14927.2	1.42732e+06	0	6744.26
post_menopause	56	147.5		4.24	0.85	1.12	2.44	5.21	143	77	31141.1	71026.1	48061.4	1166.72	93793.2	93123.7	118000	25956	18467.1	37533.8	0	0	31289.2	128398	0	40495.2	153190	43347.6	25589.9	10809.9	4942.46	1543.87	22033.2	26127.8	0	24247.2	4246.59	2622.54	627094	14688.9	1.98306e+06	491113	13049.4	62573.4	14454.1	23123.6	1.04346e+06	0	829.412
post_menopause	55	161	63.1	4.79	2.5	0.95	2.82		142	76	34771.7	84783.3	55037.9	16166.1	95464.7	20704.7	129780	25265.4	55825.6	36902.9	4243.6	34934	22351.7	380523	3327.09	38518.4	104287	48148.1	11077.6	0	18747.4	17842.1	21260.5	970.727	4357.76	609.73	134382	2020.44	599473	46256.9	1.86522e+06	477841	543.812	450405	6448.58	16238.9	67829.2	2062.58	12226.6
post_menopause	54	155	55	5.66	2.39	0.89	3.6	4.91	100	70	4108.68	7468.77	5490.53	4368.31	11253.5	71581.7	13685.8	2730.83	13130.2	3494.17	0	0	29339.6	17388.8	0	759489	557938	4872.74	7105.12	5608.54	18884.2	9626.38	3526.1	14388.4	438.613	12828.6	9542.07	31338.9	45685.9	15636.7	161888	54974.6	8242.39	41322.6	38612.4	18232.2	568192	4718.22	222.869
post_menopause	57	152	49.6	5.17	1.3	0.99	3.22	3.54	144	88	1853.21	3616.9	2303.34	12431.6	8788.15	18249.8	7188.85	2297.57	47986.5	2471.69	10818.1	97766.9	17795.5	9638.85	1913	454319	398746	3459.7	6275.05	2965.45	21245	14104.7	1583.54	5397.63	2921.78	6036.88	307807	22800.7	30997.3	98033.6	129594	39065.5	3651.75	473980	31964.9	17629	269724	0	739.58
post_menopause	51	157	60.8	4.73	1.11	1.49	2.55	3.86	125	77	2988.54	4749.23	3843.76	11769	12147	5991.14	11955.2	3358.36	4907.69	4265.89	8697.72	67271.9	16309.3	9604.14	0	294498	189624	5327.11	1406.47	2101.94	33433.5	10787.8	3368.39	6089.14	2135.57	5098.35	243633	3410.29	48937.5	5129.78	1361.83	63320.6	3508.79	60062.1	13409.5	25595.1	269564	191.181	832.098
post_menopause	62	164	65.9	4.52	2.41	0.9	2.59	4.32			2258.78	3536.54	2584.57	8653.32	5661.74	3252.86	7743.95	1509.44	69416.6	2417.51	0	0	18539.2	4170.71	1949.01	285742	183633	3060.39	20047.7	973.9	14526.6	14218.8	559.304	2690.27	2440.18	2594.49	23882.8	27767.2	28800.2	36527.4	97175.6	26667.3	1813.95	228269	18288.6	51196.7	122224	668.07	4522.91
post_menopause	59	146	64.4	7.74	1.45	1.56	5.04	4.72	118	73	2868.57	5739.29	3965.91	2714.18	7533.77	4805.06	11320.4	2452.23	13231.7	3786.94	0	5418.44	36869.2	5678.48	1904.17	907346	576619	4527.05	2481.29	0	8684.56	10400.1	2811.96	0	195.387	0	30747.6	1635.8	44723.4	32000.9	152669	38478.1	0	227684	27938.5	33677.6	32634.1	898.707	226.053
post_menopause	50	160.5	51	5.3	0.5	1.33	3.12	5.09			2841.94	5741.86	4547.08	11026.3	5746.23	3015.46	10718.9	2327.23	8985.03	3810.02	2776.98	27440.4	6084.48	354176	0	25743.3	26432.7	4596.24	3073.69	1765.81	87334	15316.7	1857.82	4156.83	2056.83	3020.78	106918	903.319	43563.5	2581.71	151450	39987.3	2847.73	40329.6	33993.2	29925.9	178174	0	15570.6
post_menopause	58	149.5	58.7	3.76	1.72	1.08	1.94	3.88	150	101	3153.66	6366.26	4495.15	29895.8	9039.85	153472	13063.8	3263.94	24322	4508.04	0	1795.41	0	113127	0	0	0	4707.98	3446.09	1337.33	44219.3	3451.41	3188.61	2740.64	7692.13	2372.57	14481.7	20440.1	65301.3	24690.1	223065	57058.5	1385.63	146556	4586.76	56826.6	137407	0	6898.89
post_menopause	51	157.5	64	5.06	0.61	1.54	2.76	3.63			488.053	1950.67	1903.08	17755	5217.07	298720	2936.01	946.559	61314.7	2231.17	0	0	14271.8	75998	6354.72	58725.9	57760.7	2242.6	10967.6	1952.09	32378.8	2077.01	1639.9	6611.8	4391.89	5917.99	7496.96	3705.87	27256.9	31228.2	99400.8	28847.3	3220.83	901672	37199.1	32604.6	310485	3384.56	9039.09
post_menopause	61	160.5	71	4.57	2.64	0.98	2.23	4.34	145	82	3625.38	6680.84	4500.38	7755.84	8589.06	14505.8	12356.7	2664.26	19344.7	4233.82	28731.5	236662	34141.8	8825.68	0	608843	340697	4568.8	24081.5	609.396	14640	12617.6	3154.19	1635.31	2405.16	1352.66	775966	2617.86	45433.2	22856.6	170682	41970.7	799.591	89978.1	13645.4	47303.7	95505.3	6982.07	4118.96
post_menopause	53	163.5	60.3	4.71	0.72	1.39	2.92	3.51	126	82	1696.91	3775.56	2728.39	2492.57	4740.88	69602.8	7040.2	1579.21	100158	1865.88	0	1054.55	32957.2	12541.7	6041.53	741416	310965	3249.26	20158.2	1251.09	22557.1	7035.05	1102.93	3153.25	0	3068.73	23823	5456.6	26635.1	147816	90264.4	26920.1	1887.89	794819	12641.5	26492.6	164905	11334.8	1843.82
post_menopause	55	156	70	6.36	2.51	1.02	3.96	4.54	130	85	2429.45	4464.14	3012.32	7819.07	9756.99	3383.2	10293.7	3078.72	18071.8	4785.18	6245.32	57473.1	18437	98256.8	461.02	167009	131242	3419.96	3589.02	2368.33	20834.3	15757.2	3251.64	4448	1886.39	3912.35	206693	4725.32	55073.5	19828.2	202670	55180.6	1510.18	97127.5	16296.6	25563.4	201899	1422.25	444.285
post_menopause	60	158	58.8	3.99	0.7	1.56	2.47	4.05			1947.35	4453.39	3453.19	17326.5	3598.26	108517	9588.95	2510.74	5103.27	3762.09	28141.8	255454	19802.2	265245	0	280184	187218	3530.13	16917.6	3185.07	12250.5	2607.87	2612.6	7728.56	3866.54	6902.95	805998	45764.5	42549.2	3604.5	155804	42745.4	4021.53	22264.2	5165.17	405.856	313238	199.895	17934.3
post_menopause	55	157	61	7.18	2.08	1.58	4.4	5.23	113	76	2703.46	6436.35	4443.68	5771.62	6735.98	59798.6	12367.2	3237.98	4288.12	4257.83	1917.71	16590.4	25702.6	4094.17	0	791125	615419	4624.52	3982.5	8064.51	27555.1	13453.3	3212.46	17498	1461.11	16486.6	67048.1	2843.32	45532.2	5341.33	169098	47845.7	9641.32	25068.2	31009.6	6957.62	722336	1568.9	3758.49
post_menopause	66	160	63	6.68	1.75	1.15	4.25	4.36	146	84	1112.68	3633.22	293.137	3197.74	3280.48	16643.4	1369.01	1457.2	3658.29	2426.56	0	0	27651	6484.6	0	1.93371e+06	1.0917e+06	435.831	3945.93	584.774	9572.32	11718.5	1224.87	2044.5	0	1612.6	6064.85	174.946	25844.4	8548.36	91574.5	26503.4	1035.34	32475.8	32199	942.895	97450.6	866.675	2040.3
post_menopause	57	155.5	69	5.44	2.09	0.86	3.56	5.07			388.539	1582.81	1250.08	6317.97	4162.04	265859	4118.05	509.798	51640.2	1966.22	36078.3	330095	14659.2	18681	1252.55	98160.4	95535.4	999.828	8120.54	3354.28	37140.7	8245.92	1574.4	6073.46	2168.25	5534.32	852048	5929.22	25319.2	54517.1	97456.2	26556.5	3374.9	268452	15477	4794.46	297578	6994.63	2673.62
post_menopause	57	160	61	0.79	0.99	1.24	2.75	4.46			1527.81	4662.58	2505.83	1668.89	10306.6	34785.4	7841.43	4289.53	8471.01	6917.87	6396.84	61610.3	0	225579	190.266	0	0	2581.87	3358.33	6981.84	42759.4	1139.39	4641.09	12443.4	184.565	12068.2	192474	91024.7	84761.2	14916.7	284020	69640.4	3734.97	73185.9	23550.2	13242.2	523203	1040.1	6525.76
post_menopause	63	152	43.5	5.24	1.14	1.92	2.35	4.72	154	92	1181.66	4358.77	3827.07	0	5269.77	2095.58	6869.53	2115.86	40897.9	3249.21	0	732.87	6043.36	2728.05	4488.71	42353.4	40608.2	3143.99	1647.09	1352.43	4468.3	4055.09	2269.71	1972.28	0	1879.99	10039.3	2069.57	48044.4	14854	153397	36952.7	1967.55	508631	1810.9	13580.1	125191	0	0
post_menopause	46	157	64	4.54	2.67	1	2.41	3.43	110	81	1876.28	6059.81	4624.95	11415.8	3856.04	12984.5	7413.62	2563.36	17200.3	3616.36	198.688	5634.8	41014.2	620228	0	1.99204e+06	1.26057e+06	3304.09	7108.44	12137.7	44424.3	4384.73	1927.48	24663.5	3249.31	21835.1	30336.2	2366.21	41875.5	15042.7	128922	31639.3	14356.8	67198.1	9955.61	13769.9	1.07786e+06	1116.58	10625.7
post_menopause	59	166	66.5	4.69	2.16	0.96	2.57	4.46	163	92	4181.89	7481.31	5081.11	8959.41	9810.59	493264	14775.1	4537.74	5200.66	6867.67	26795.1	256298	15987.6	53161.7	0	326036	235518	5974.34	64365.2	1975.73	7685.34	4708.17	3969.27	4127.82	2317.93	3152.43	680819	3940.89	74093.9	12362.9	256317	66651.9	2741.11	82584.1	3395.41	28123.9	208008	391.837	4163.47
post_menopause	59										2083.37	5022.19	3561.52	7548.25	4206.21	350.472	8333.85	1773.8	6483.89	3208.57	0	2409.85	19981	5336.19	1814.27	1.12494e+06	1.06797e+06	3737.44	1684	674.503	9810.37	3573.11	1230.13	2159.89	1199.77	1972.6	17786.8	1940.73	40296.1	25713.9	134013	33400.6	929.945	72594.2	3878.97	6881.23	116282	1747.13	458.725
post_menopause	60	150	60	3.54	0.94	0.95	1.88	4.97	119	74	1680.15	3452.46	2523.98	6048.59	4862.55	3930.01	6805.12	2741.98	256715	4279.22	0	295.498	0	59012.2	15430	0	0	2514.9	5089.58	0	7096.31	2414.11	2255.96	0	2113.55	0	7051.97	487.66	48634.6	244013	154375	37190	0	1.9032e+06	71234.1	91423.7	40915.4	0	0
post_menopause	60	168	66.5	6.01	1.77	1.12	3.67	4.23			1640.76	5717.22	3605.76	12289.3	3267.45	17272.3	7977.91	2158.99	34676.8	3617.74	455.891	11610.1	22909	17339	5317.68	2.04473e+06	2.17134e+06	2854.96	3367.28	12840.1	6679.85	9154.38	1941.25	31049.5	3534.94	28484.2	62130.7	1470.32	35668.1	44777.2	113637	29211.1	19595.1	648531	9917.44	11662.4	1.34859e+06	0	1284.51
post_menopause	58	162	50.3	5.21	0.5	1.95	2.46	5.14	111	71	3885.08	8742.12	5298	17737.6	12074.5	17488	14061.9	5706.81	11786.1	8709.81	3943.05	40827.5	0	7201.95	273.926	0	0	4813.04	19861.2	2368	5814.6	3461.9	5926.66	6737.36	5305.59	6179.54	111573	0	103442	16607.3	353546	92139.1	3549.1	87238.6	9017.11	41309.3	331649	292.682	4481.71
post_menopause	50	155	62	4.66	1.93	0.9	2.67	4.05	129	79	2539.24	9371.2	6360.33	3670.76	6620.68	22101.8	13446.4	3865.77	33076.5	6496.81	0	8403.78	22845.5	37523	4162.53	2.24198e+06	2.25912e+06	4569.84	24645.6	1508.23	9588.58	2532.48	3783.94	3389.3	791.28	2692.05	46215.7	949.909	66453.7	25516.7	208709	59893.6	1940.5	471958	6694.52	82003.1	182682	0	3777.91
post_menopause	61	161.5	65	4.79	0.98	1.2	2.73	3.95	151	94	0	2034.14	428.281	34313.1	4658.66	117495	3067.59	1913.37	56698.5	3121.25	8814.78	76153.6	0	466946	188.052	0	0	1540.2	36848	6340.56	38438.4	16104.6	1389.98	11430.4	9700.65	9340.34	187859	0	40153.9	26523.7	129368	32010.2	5912.27	70316.7	6533.74	1482.37	520929	1376.65	1476.18
post_menopause	60	154	64.8	6.11	1.09	1.34	3.88	4.87	149	96	0	2783.5	0	8187.34	5466.53	2461.18	3826.35	2158.17	14606.1	2574.48	1767.45	18122.1	13318.2	21791.1	359.371	211960	175913	2075.78	2481.37	2521.86	67366.1	9919.31	2428.75	3632.9	2073.26	3643.86	57434.2	2445.47	44292.2	15766.4	151304	41748.8	2981.08	107870	1511.46	16938.7	235926	391.692	2162.42
post_menopause	54	166	61	5.22	0.91	1.15	3.2	3.94	127	79	2400.42	5402.28	991.227	16856.5	2587.43	1939.84	10210.9	2661.26	20875.5	2423.09	7091.58	63212	26858.5	23572.6	382.824	493439	337158	4179.88	1387.67	4654.43	7224.22	1031.74	2974.08	8441.99	4427.01	7415.96	183808	9529.63	53209.9	13439	169586	42747.8	4174.66	77379.2	8808.05	34024.8	402647	621.252	7567.55
post_menopause	56	155	62.4	5.33	1.06	1.3	3.13	4.36	123	75	1848.52	4663.16	2987.39	7549.12	10345.6	20013.1	6848.58	4434.46	8466.14	6785.32	7919.21	73711.8	0	923156	0	0	0	1244.66	17442.4	19458.1	14892	14384.3	3964.26	34010	2456.49	29310.7	207819	640.825	80009.2	4760.34	275816	71094.8	12138.6	52060.7	10453.1	4777.99	1.63515e+06	4051.02	2614.37
post_menopause	52	162	71.8	5.21	0.48	1.57	2.9	4.91	114	75	1894.47	4231.43	2588.44	21923.5	8679.13	8275.81	9293.13	3831.52	27869.9	6196.23	27905.2	263256	0	61559.7	915.745	0	0	3276	4792.59	11680.1	24546.6	8692.04	3892.31	21535.3	5840.06	18497.9	706900	33611.7	70235.7	30299.8	234587	60471.6	10462.1	115294	32383.2	10370.6	1.04508e+06	437.657	1954.34
post_menopause	51	158	69.1	4.28	2.31	1.01	2.29	3.37	119	76	2274.83	5128.34	2931.26	5928.22	11584.2	43109.4	10637.8	4586.2	8692.17	7801.73	1428.56	14799.3	0	7970.96	175.777	0	0	3894.46	2876.96	2605.88	13851.9	2342.78	5359.55	8493.16	1620.91	8187.31	56811.7	1989.17	93609.7	9761.52	318904	80534.2	5536.36	69220.1	4301.68	80027.9	500558	0	0
post_menopause	50	156	52.1	5.25	0.93	1.44	2.93	3.81	111	71	1592.54	2869.52	1914.61	9260.21	7538.87	34361.9	5656.29	3646.49	17570.8	5737.46	13957.4	125116	0	118602	843.727	0	0	2710.25	3739.13	3601.54	10349.3	1302.67	3480.39	6122.56	2384.8	4544.35	368665	2795.4	62665.2	54827.3	214185	52792.8	3019.57	149023	1603.44	53188.7	326968	1431.95	3870.72
post_menopause	56	159.5	62.5	6.66	0.99	1.85	3.87	4.56	118	73	0	1674.28	890.388	3255.67	4362.69	128197	2121.35	1700.68	17639.7	2985.29	13626.7	124312	0	25777.2	405.501	0	0	1472.68	14747.6	4205.42	20935.8	1818.04	2109.01	6980.56	1341.51	6444.06	362929	844.085	36327	17935.2	118301	32079.4	3501.42	75559.7	9527.29	1813.23	381260	279.811	3335.8
post_menopause	64	160	65.5	5.08	1.29	1.03	3.17	3.86			273.267	3731.76	1687.98	12897.9	3657.07	1920.88	3525.99	2353.51	17101	3738.47	6860.23	60939.5	37711.4	427413	0	2.08893e+06	1.77013e+06	1309.59	4369.9	3816.96	8373.15	2538.71	1981.39	6220.73	2961.61	5567.36	214349	1182.69	36081.5	21221.5	112084	29143.5	1893.42	56772.1	1374.89	57079.1	325920	2763.68	13596.1
post_menopause	53	159	54.7	5.22	0.93	1.17	3.59	4.38			527.689	2084.95	2004.24	3706.74	4725.28	128213	4717.36	2145.02	30512.6	3104.8	48048.6	487186	0	52638.5	0	0	0	2675.96	8440.99	1949.62	37973	7167.85	2244.36	2985.57	1786.45	2568.52	1.30053e+06	934.98	37085.7	11330.9	122894	31871.4	1802.95	105856	23072.4	19772.3	185847	502.221	4607.37
post_menopause	57	159.9	73.5	4.69	0.7	1.31	2.63	4.15			1867.68	2981.87	1703.69	2911.01	7783.97	12648.2	7695.67	3864.82	56861.6	5195.43	0	0	0	272814	5334.79	0	1057.53	2965.48	5744.89	0	32191.9	8508.97	4004.26	185.781	249.429	0	3452.63	1902.86	53930.7	36589.4	185431	46085.8	0	595062	9520.92	13736.8	38653.6	9194.01	578.414
post_menopause	55	160	64.3	5.07	1.57	1.16	2.95	4.09	119	72	1446.83	3195.62	2255.71	14813.3	7577.5	368883	6214.01	3037.64	58746.7	5551.19	3801.54	34024.2	6531.12	20683.3	968.371	54857.8	48074.9	3489.35	3728.7	8133.27	20283.8	10624.8	3873.89	11878.3	2996.29	10887.6	118552	4660.78	53314.4	134029	180226	48598.9	7007.73	121753	4961.86	18421	665271	7002.73	4345.04
post_menopause	54	150	48.8	6.22	1.53	1.31	3.83	3.58	116	71	3535.91	6826.78	5082.26	4045.21	14932.2	6374.94	13332.6	7366.93	15202.4	12401.6	23462	203871	0	9539.12	0	0	0	5200.08	4515.98	976.583	21789	13018.5	7648.23	1279.72	1240.49	990.942	561047	826.636	119552	21710.9	396539	97277.4	1158.78	54612.3	1891.4	76316.1	122610	2651.41	2463.08
post_menopause	59	161	67	4.72	1.86	0.87	2.87				0	576.609	298.816	12311.3	3453.1	121148	3724.55	1676.79	8823.86	3644.64	0	0	0	40044.1	0	0	0	1899.9	3037.12	9610.38	15741.2	8519.43	2034.14	14810.8	3243.38	12719.3	3562.44	3240.49	35071.8	38402.4	103377	26410.3	8720.89	56649.5	7602.55	39334.7	775861	0	1372.64
post_menopause	61	152	42.1	6.16	1.16	1.76	3.38	4.73	123	78	1499.69	4299.47	2842.08	2426.56	12267.1	11530.2	8676.56	5980.62	10506.7	9013.38	0	185.883	0	12278.7	0	0	0	2575.48	264.248	0	9357.47	3642.97	5523.5	0	1580.29	0	7779.36	2024.13	90289.1	28882.9	305240	79154.1	0	71515.7	1274.29	68927.6	31846.7	0	0
post_menopause	54	160	67	5.28	0.71	1.88	2.49	3.89	119	72	1296.78	3327.15	1777.98	0	8151.33	102489	4846.37	3510.39	13780.5	6244.63	0	0	0	9051.5	228.06	0	0	2631.12	8104.33	0	11419.6	10038.8	4274.15	0	0	0	4755.15	712.102	65376.1	33597.4	218500	55674.8	0	83052.7	18312.9	2261.39	47876.1	6592.96	225.567
post_menopause	48	155.5	69.4	4.88	0.75	1.45	2.64	3.97	123	77	1460.57	3446.38	3277.11	2338.63	8827.61	225218	7464.55	5064.2	14957	6294.01	0	230.456	0	47190.4	1360.9	0	0	2874.36	19239.1	972.738	46903.4	12061.8	4460.62	779.042	434.355	1031.21	5702.51	19538.1	71795.7	21066.6	246218	60553.6	477.72	134124	9925.36	4521.88	110874	4423.78	0
post_menopause	65	153.5		5.76	1.54	1.49	3.33	4.05			2063.41	4494.27	2616.77	19103.2	12350.6	20323.2	9203.46	7251.33	5006.2	10527.7	0	0	0	15576.5	0	0	0	4473.76	2514.38	10913.8	9767.02	5362.56	6519.08	18211.4	5623.27	16384.6	6417.18	3344.46	96805.1	6265.71	339187	87160.5	9186.88	52596.7	21602	27221.3	936662	0	263.593
post_menopause	63	148.5	51.9	5.97	1.16	0.59	0.85	3.57	119	75	0	4701.19	3301.23	9254.97	8352.71	82875	8289.82	3732.89	48709.4	6061.34	448.816	3745.82	0	48127.8	2435.1	0	0	3248.56	2842.26	0	9035.43	6759.17	2947.36	213.58	1516.97	480.386	20752.8	226.466	55597.5	77134.9	177602	42722.8	0	340485	32076.2	5409.33	72907.5	0	700.567
post_menopause	54	161	55.5	5.64	1.62	1.27	3.49	3.64	129	87	7478.27	16355.1	12632.1	11995.6	18110.5	37317.2	29432.9	4256.52	16998.3	6580.8	11046.7	95723.6	9085.89	152259	1587.51	428147	1.62748e+06	10711.7	2596.39	2053.39	20729.1	1104.59	4860.95	3710.65	2980.68	3100.33	305386	1862.26	131064	17495.8	470663	118050	1866.46	221033	5742.13	10498.9	166677	5326.24	627.807
post_menopause	54	151	57.5	4.89	1.68	1.04	2.82	3.97			318.353	2723.74	1833.59	5624.4	1836.24	6685.72	0	1450.58	32606	2330.42	0	0	5804.79	27321.6	8059.36	8241.16	55732.2	209.096	15079.8	2332.75	8549.36	98853	1524.19	4982.84	861.082	5063.84	1302.02	4474.97	47898.1	23141	162407	41790.2	2294.43	215512	5153.52	9659.74	235550	7538.2	0
post_menopause	59	153	71.6						132	103	0	2864.82	1593.23	3769.88	272.591	2655.37	0	1454.41	19635.4	2245.73	0	0	2095.5	424723	489.914	2307.11	6739.51	1263.59	5217.79	0	5684.9	83006.2	1958.74	0	478.849	230.108	10643.1	1702.21	51104.3	9459.32	189536	42720.4	0	149909	13548.5	9999.04	47662.2	22930.6	3616.53
post_menopause	51	152	50.6	4.78	1.45	1.09	2.87	3.36	137	78	0	1306.46	836.428	6262.95	3224.64	363.293	381.835	430.118	3474.38	1027.94	1690.79	18371.7	0	339784	15457.8	0	0	1888.3	6048.9	0	35694.5	103365	1279.63	197.562	2005.36	232.639	60876.4	460.997	35601.9	10316.8	117677	26500.7	0	97786	5154.56	8335.5	52660.9	0	415.131
post_menopause	52	158.5	62.6	5.59	1.27	1.34	3.17	3.25	117	74	618.241	3095.1	1719.87	4393.45	8957.39	1774.25	5533.1	1830.19	85667.8	2529.27	8177.75	77301.4	1942.4	27106	1665.04	2987.35	8267.88	2778.95	13178.2	11129.3	17347.8	3106.65	2147.22	20450.9	1435.39	17765.3	240788	1961.96	71147	54248.9	253567	62920.7	5148.34	287587	19209.2	17334	896487	0	11884.6
post_menopause	58	159	56.2	5.33	0.96	1.54	2.9	3.96			0	4577.49	3515.24	9679.97	5757.46	37411.8	440.161	3377.57	9642.79	5487.92	0	0	0	134929	9257.71	0	0	1980.98	5205.01	4874.44	21449.4	1545.03	3826.23	6453.8	2922.09	7842.98	1247.61	12108.7	126282	10414.6	443040	112795	3997.44	96188.8	16200.9	3235.55	404237	761.754	8964.33
post_menopause	57	164.5	62.8	7.52	1.03	1.49	5.02	4.35			0	837.605	494.726	15694.1	2224.73	21810.2	3246.86	917.791	23310.9	1454.63	7854.74	67236.2	2315.48	13493.3	8392.34	2573.22	7910.68	1127.61	2881.55	1473.68	9539.1	15124.1	998.51	3195.15	4357.19	3460.5	209915	5391.84	38325.4	13744.5	128269	29912.5	1057.68	121795	4089.16	6695.27	165235	24925.1	2762.19
pre-menopause	44	164	69.3	4.33	1.79	1.27	2.13	3.34	103	73	30238.1	69557.8	45411.6	8431.39	138227	406663	108676	40753.8	24054.1	60924.6	0	1021.89	76462.7	151478	1537.31	1.78794e+06	948733	39286	16462.1	4262.23	16629.1	1295.86	33691.6	11923.5	1481.32	11084.4	22317.7	5033.4	555776	47451.7	1.81856e+06	487099	2782.67	129323	31396.8	19526.8	441118	0	354.623
pre-menopause	45	156	53	4.9	0.69	1.64	2.46	3.65	121	80	27959.4	68678	45679.6	9112.64	137584	35652.5	103346	45648.1	460952	67503.4	0	0	48102.9	4221.51	14962.1	1.56539e+06	759546	37644.3	1507.2	5521.35	14949	11214.9	35762	15150.9	1335.4	13378.2	12711.1	5183.55	635515	373305	2.03463e+06	502228	4117.24	1.74436e+06	95176.1	18851.5	564391	2483.9	1045.47
pre-menopause	45	156	61.5	4.98	0.94	1.17	2.97	3.79	123	92	15842.5	33913.7	22728.9	3836.76	81438.1	1516.5	60679.3	21189.3	19140.9	30565.1	2323.33	21027.3	40640.9	143616	0	647026	302422	21942.4	123595	234.65	41162.3	13376.5	18807.6	1490.88	732.668	1950.41	98014.4	5786.73	482916	14547.2	1.55018e+06	401070	895.922	87202.6	11618.9	41275.7	115625	2846.19	9435.97
pre-menopause	45	155	57	4.84	4.26	0.69	2.52	3.92	132	89	1136.02	3354.27	1509.79	9440.51	5416.21	19716.7	6057.77	2923.76	6586.24	4119.77	3575.06	33343.6	6706.63	17530.4	1490.02	192344	143043	3443.09	2292.9	13291.5	50426.6	13486.8	2647.1	31872.5	627.352	31177.5	121223	13869	29462.1	18835.5	96415.3	25384.5	8975.57	149694	169877	53001.7	1.31769e+06	0	8228.15
pre-menopause	48	159	55.7	4.33	1.51	1.06	2.45	3.44	111	72	40356.9	102160	68006.9	19111.5	112633	67869.4	156927	29377.3	4303.68	42808.4	0	1109.35	15098.4	42844.9	1263.44	68556.4	75841.5	55502.2	2782.06	1902.06	9897.35	15669.2	26517.4	5892.6	4493.01	5734.46	11057.3	8166.88	642541	17516.3	2.11728e+06	603572	3636.5	136418	25328.1	18372.6	221691	0	7844.24
pre-menopause	43	165.5	68.1	4.13	0.92	1.52	1.98	3.69	129	90	3918.68	10470.5	6605.94	9396.7	9419.26	35748.7	13674.3	2430.21	21044.1	4533.89	0	259.103	244541	99089.6	1580	3.50588e+06	2.51625e+06	5547.32	10687.9	711.843	277582	1511.68	2221.13	1428.16	1847.99	943.343	12908.5	4208.29	37062.6	60605.1	124259	46015.8	1211.38	67507.4	8117.97	13424.8	78633.4	1575.52	1892.15
pre-menopause	42	159.5	56.6	4.06	0.4	1.23	2.1				2006.68	4309.62	3196.84	10405.5	8431.15	7140.85	9234.8	2110.02	43598.2	3432.39	17958.1	164403	23677.8	63223.4	1032.99	487985	359416	3357.09	3362.46	8912.73	95185.5	13054.2	2179.02	22296.9	1936.64	21249	530950	2547.17	35603.7	72117.7	124741	42722.4	10129.7	148192	99678.6	52646.5	922684	0	5240.23
pre-menopause	52	157.5	56.7	4.21	0.53	1.36	2.08	3.92			2368.47	4810.18	2657.01	10497.7	8377.42	4212.22	6824.49	1511.61	68635.4	3252.66	7094.88	57251.3	16681.6	268265	3671.19	68368.4	107774	3331.85	2427.74	4333.22	10705.6	10132.9	1394.43	9629.7	2353.52	9432.35	219420	7542.45	41112.1	68534.2	147866	47859.6	5145.66	135718	3803.02	29391.5	407269	0	8205.19
pre-menopause	44	156	47.6	4.92	0.64	2.09	2.11	4.03			4883.3	9305.09	6457.22	478.317	14868.3	28292.7	17611.3	4631.9	2205.66	6517.62	0	0	27037.8	9838.57	0	341706	376122	7057.6	20557.1	690.191	191847	8412.53	3427.82	2158.36	0	1905.09	11356.4	2142.04	82358.8	2236.77	294693	85792.6	1031.2	26390.8	10243	19172.5	107678	10908.5	0
pre-menopause	48	166	84.3	4.34	0.77	1.05	2.49	4.48	123	70	3440.35	6404.99	4410.85	8771.92	10888.7	4836.89	13159.1	2996.99	66512.5	3598.2	5851.88	51260.8	37018.4	9342.51	2838.81	402200	312425	3492.91	2501.28	193.902	23852.4	9278.47	3236.13	0	1759.41	195.479	196020	1488.85	53245.9	27087.1	187668	61608.4	0	387769	9411.27	12736	36644.4	1490.82	7569.14
pre-menopause	47	161.5	51.6	5.6	0.64	1.79	2.86	4.67			1918.26	3180.27	2287.13	7121.13	8028	50950.7	8881.56	1967.87	19870.7	2542.1	6077.99	46340.3	13984.2	8290.8	1210.2	255247	155477	2742.93	7768.97	4572.46	9465.13	11182.2	1306.95	8816.2	868.223	8841.48	191960	18556.2	35325.1	19314.5	116303	43842	5853.62	187558	21615.4	17732.7	407027	1375.53	1840.23
pre-menopause	43	154.5	63.2	5.76	2.79	1.05	3.32	4.22	120	72	1414.66	5048.41	4526.49	5805.04	7912.64	73886.5	9473.66	1197.44	26093.7	3741.69	0	0	23374.4	310493	1279.34	109526	215029	3054.87	13014.5	0	34408.9	12918.3	2273.66	0	1487.84	0	13073.1	60454.1	41821	50938.3	145985	47093.4	0	223365	14514.9	19940.3	25818.2	8590.3	1061.38
pre-menopause	42	162	80.2	4.28	1.17	1.17	2.35	3.93	134	82	6403.33	12559	8493.23	836.382	20161.7	142556	26653.7	6407.91	15196.7	8998.49	0	0	11737.8	578028	905.421	54383.4	51464.5	10250.8	19143.3	0	44412.3	6311.37	5681.07	0	0	0	8089.59	5124.23	116933	15201.7	423464	99746.9	0	123271	13887	15903.3	21409.9	12556.3	594.853
pre-menopause	49	154	52.8	6.86	1.94	1.28	4.32	4.09	119	73	3408.49	6726.93	5437	1091.81	10899.1	16168.6	14291.4	2337.3	7673.39	5662.28	0	0	30901.9	15791.3	209.982	134778	296609	5956.76	2433.58	0	14570.4	2188.28	4053.48	0	662.902	0	9053.28	2378.13	69950.2	7295.27	245435	58580.1	0	78182.2	4364.98	18573.8	33004.7	215.073	421.639
pre-menopause	41	158	52	4.53	0.9	1.03	2.61	3.2	128	81	2418.96	4495.71	2533.63	11861.9	7464.04	44897.2	6635.56	2057.75	12818.5	3007.03	2321.95	25459.2	66983.6	8435.19	460.784	479504	249868	4328.09	3548.93	3670.67	9692.76	12815.3	2082.45	7045.64	3321.07	7036.25	106375	5828.56	33432.6	16079.4	124264	38767	5208.76	105694	10058.2	57907.4	362990	11406.6	1870.53
pre-menopause	51	153.5	62.2	5.03	0.69	1.69	2.51	4.31	120	71	817.088	1932.39	1476.78	2300.75	3941.36	51568.7	5837.82	1087.54	13766	1891.86	0	0	35144.8	19982.1	0	286662	198358	2194.3	11371.3	0	24265.6	1087.81	1418.88	0	196.279	0	4012.92	2176.18	24179.6	8170.41	85130.2	24565.6	0	43278.6	6020.54	18520.7	32955.7	0	2212.17
pre-menopause	44	175.5	59.9	3.67	0.66	1.37	1.68	4.12	120	70	2350.71	5060.46	2914.45	6433.15	7874.39	16595.2	11086.7	3127.2	19115.9	4781.75	24777.9	231673	15558.3	31618.6	1515.69	147233	108096	4297.3	2064.85	4625.76	16097.2	11601.5	1782.62	11250.8	1282.89	10568.5	757639	6406.78	54030.1	29007.7	189211	52233.1	6060.75	241329	14349	40896.5	453530	2293.75	2747.86
pre-menopause	47	152	57.6	3.21	0.47	1.28	1.31	3.99	126	73	805.953	1853.58	968.462	11735.3	3873.38	196613	4239.83	949.582	35486	1498.31	8005.93	70248.4	16818.8	4932.14	3055.17	193829	123731	1578.29	13459.8	671.044	543237	7293	966.507	1757.17	2562.65	1852.86	246841	2436.4	19704.9	28588.9	69364.4	19953.5	1308.9	365544	5449.51	24861.3	96835.8	5234.04	4287.51
pre-menopause	44	167	65	4.9	1.61	1.28	3.56	5.46	120	80	985.03	2510.58	1728.96	13326.8	5301.74	111370	4688.96	1498.32	19991.3	2268.38	0	0	18968.2	234332	1829.3	232948	152514	1564.42	12487.9	246.772	247134	11214	1945.3	1035.75	3220.59	790.132	12681.5	2158.94	27027.2	88163.6	99768.9	30469	0	204898	4855.18	0	63963.1	3807.74	0
pre-menopause	46	157	60.5	4.22	0.71	1.28	3.36	3.84			478.35	3201.99	1738.59	8989.03	3846.64	164731	7355.65	1354.66	70913.5	2224.35	13232.6	124901	46174.4	100937	1209.18	759882	470548	3043.29	13226.7	4023.51	31483.1	1079.47	1428.46	8309.68	2720.49	7783.73	363683	72142.6	27212.7	57766.7	100270	29892.9	4822.96	197910	6549.51	35813.2	380784	2206.75	3485.47
pre-menopause	44	164	72.3	5.26	2.08	1.33	3.97	5.22	110	73	11409.8	21396	14358.1	1487.43	31346.1	54705.3	46505.1	10441.1	26778.7	14989.8	0	0	30102.5	59447.7	268.272	381898	221699	16563.9	35567.6	222.753	11103.4	10579.1	9574.96	2066.92	0	2155.37	17723.5	53327.5	191125	45809.9	722897	196555	668.356	82937.6	15040.5	1967.66	101753	6550.99	0
pre-menopause	48	158	57.8	5	0.69	1.94	3.09	4.04			0	2263.67	275.056	9999.83	2834.22	8520.69	1213.42	1229.01	8963.85	1822.14	0	9963.45	24915.7	86559.2	0	1.77719e+06	2.19573e+06	0	11885.5	4446.84	13530.6	12536.5	1028.57	10083	1984.43	9754.86	44322.8	1123.98	23424.4	4245.6	54433.4	23215.4	4841.13	46929.7	9143.74	4336.49	412186	0	2077.04
pre-menopause	43	161	58	4.51	0.65	1.73	2.85	4.39	111	86	3204.98	7030.32	4773.14	4764.23	12778.1	19254.4	13425.5	5876.49	11339.3	8909.15	35244.1	350808	7560.02	82400.8	0	143460	124952	5117.69	2360.81	0	247127	7210.13	5680.93	0	762.017	0	1.0586e+06	3938.15	108629	5442.49	363389	89442.1	0	32761.4	7652.95	1871.7	36313	0	1796.93
pre-menopause	42	154.5	70	1.03	1.19	1.05	2.66	4.45	108	71	1292.16	4506.71	3096.33	23712.8	8804.37	14571.1	8059.95	3379.71	32452.6	5331.29	0	3734.28	10190	68444	703.63	198078	168562	3001.37	2787.87	3407.73	220548	6260.66	3493.24	6189.04	6618.25	5877.08	20881.6	43856.4	65601.5	24250.3	223020	59777.8	2766.32	179548	41274.6	225230	313922	2488.4	3887.5
pre-menopause	43	155.5	52.3	3.99	1.01	1.3	2.67	4.17			5075.5	11707	7984.46	174278	13190	155471	18414.3	7349.08	23184.4	9153.66	0	0	23251.1	62753.9	181.807	2.10104e+06	1.19183e+06	7022.37	8742.63	0	7607.31	1753.81	6600.94	198.564	28585.5	1215.23	8139.4	6678.7	98969.4	34033.5	334351	85703.6	0	90206.2	2056.88	96116	94550.1	3262.66	2866.86
pre-menopause	50	166	61	5.28	1.2	1.07	3.21	4.22	117	73	293.461	793.742	437.328	15233.3	2978.15	19159.4	2152.49	1220.86	39020.5	1264.69	226.636	8123	0	6104.77	1371.39	0	0	1819.3	3702.2	10839.4	59840.1	4306.49	672.98	16036.8	4425.79	15480.2	33120.9	4998.77	36485	7759.95	116222	27681	8803.68	256575	5569.02	5988.59	936604	3824.05	2608.15
pre-menopause	44	155.5	60.2	4.45	1.91	1.12	2.4	4.47			389.061	4083.79	2197.15	4422.11	4457.15	18341.8	6159.96	1802.47	20995.5	3005.98	27404.2	255272	13796.9	42354.8	2099.02	347968	235445	2377.27	8912.02	3146.94	25655.4	3058.98	2446.56	5592.17	1557.63	5207.69	571347	1716.74	45410.2	36527.6	147155	36352.2	2933.72	224665	98628.2	39650.4	261121	3017.19	31858
pre-menopause	46	158	77.1	5.67	1.22	1.35	3.34	3.38			0	7405.82	4945.09	9036.84	7200.66	216084	2327.09	3298.61	25784.9	5049.95	428.5	5809.55	13266.8	21108.3	462.609	200220	175006	4953.19	8373.26	1521.33	17591	3470.44	3013.56	3305.73	2001.99	3275.97	32333.8	6951	59309.5	31360.8	195463	50646.7	3044.66	133916	31450.1	27275.3	212992	4698.16	1399.24
pre-menopause	42	172	82	5.17	1.58	0.97	3.21	3.22	139	89	3251.03	6876.68	4907.55	2374.41	9201.55	22400.9	14254.6	4526.03	331247	5741.14	1714.37	17024.1	6269.89	92222.6	8476.34	70103.3	65132.4	5292.3	10043.6	27440	12872.4	13054.3	4230.96	55255.6	623.944	49912.6	58018.7	23778.5	76419.3	101194	254088	65105.2	24485.1	1.11057e+06	18435.4	179711	2.60629e+06	31274.4	4251.38
pre-menopause	52	170	60	4.91	0.69	1.37	2.81	3.31	121	80	2383.32	3913.09	4172.91	3310.36	7833.56	429.451	9546.64	3275.19	115917	5345.19	0	0	9541.08	9795.8	12347.6	258932	219017	3831.6	4833.36	0	14088.1	16671.9	3719.75	0	204.776	0	2392.22	3949.64	64737.3	102309	217931	55775.6	0	1.67868e+06	13861.2	31214.6	30094.3	0	0
pre-menopause	49	158	73	4.04	1.23	1.16	2.14	4.32	134	84	2483.81	4640.82	1750.58	5219.06	6266.28	10679.9	8923.69	3544.7	33468.1	4542.47	10090.7	89253.8	15310.3	143861	1246.62	246351	199609	3398.9	8843.05	3707.24	18918.9	9598.28	1902.88	6458.72	1463.38	6300.16	252253	4147.83	55134.7	31370	181691	49996.4	4674.19	70075.5	10321.7	20582.3	355946	2329.55	1894.91
pre-menopause	47	163	60.8	5.14	1.08	1.14	3.14	4.67			2198	4237.56	841.367	26417.2	6993.08	19251.4	8309.11	342.325	38311.9	5036.6	3510.83	33220.5	5998.51	783467	249.563	147694	138879	2989.05	16231.2	7070.01	22256.5	12258.1	3163.43	12179.8	7280.3	12170.8	109220	2767.31	57425.1	31696.7	191029	48133	7780.7	138101	6648.34	11842.9	609799	0	10463.8
pre-menopause	51	165.3	76	4.88	2.13	0.98	2.79	4.24	134	93	2124.08	4778.08	3428.13	6308.99	7341.07	61142.7	9428.68	3506.51	17621.7	4651.33	14264	133950	8912.1	54093.3	0	9948.23	72892.8	2677.83	3285.86	5435.81	3811.92	9223.53	3207.71	12664.7	2360.57	12237.1	380628	2616.88	59663.4	12372.1	195087	48033.8	5070.82	45669.1	4658.02	16757.4	522140	1267.2	1875.04
pre-menopause	49	158	66.5	6.5	2.81	0.95	4.06	4.88	115	85	1510.56	3192.07	2507.19	12756.2	6099.54	28175.5	7723.44	2801.47	49782.2	4548.54	1549.73	13768.8	8821.64	65736.9	2667.11	167626	156101	2785.42	6893.11	18496.2	31130.7	2460.34	3394.28	36023.2	2316.31	32297.1	53500.5	20732.6	49424.6	14001.1	162399	41469.3	14091.4	319572	31114.3	8170.9	1.58353e+06	2756.87	18285.2
pre-menopause	48	162	61.6	4.44	0.79	1.42	2.22	3.56	139	79	3390.83	6236.81	4530.46	4209.95	12307	150062	13527.6	5708.95	111210	8137.91	0	0	4209.33	13327.3	3017.02	27868.1	32344.2	5224.76	5044.41	1741.27	39126.4	10264.2	6288.51	2892.55	848.388	2867.31	6924.11	2922.73	92454.1	24559.2	319380	82040.8	1518.4	352262	6836.67	2173.62	200018	2659.71	5273.19
pre-menopause	41	158	49.3	4.08	1.43	1.29	2.06	3.83	100	70	1158.5	2277.62	1474.14	14490	4586.01	18631.5	5911.86	3335.3	5076.19	4960.18	0	246.306	0	31555.1	504.102	662.954	3977.91	1890.94	2388.33	1870.45	21380	13540.4	3046.55	2675.97	3588.75	3505.79	7988.28	4348.57	53696.9	7967.26	176249	46949.5	1684.15	97627.2	21848.3	2702.46	205714	0	0
pre-menopause	45			3.33	0.49	1.11	1.64	4.28			1488.69	3424.8	2180.03	6060.35	9378.64	20316.5	6006.56	3150.99	58172.3	5777.68	10131.3	102041	0	9709.23	5619.68	0	0	3263.41	5234.9	605.324	53462.4	8881.12	3244.39	1190.9	1938.34	1552.86	283759	615.957	70277.9	23715.4	235668	60796.4	758.594	669672	1932.03	5196.04	100314	3566.93	3086.99
pre-menopause	47	150.5	58.3	4.75	1.78	0.85	2.86	3.68	111	71	207.824	1467.68	1231.49	896.71	3400.87	4478.32	2464.69	2132.37	10659.2	3472.26	0	0	3386.23	12400.6	1614.45	25346.6	30620.9	1694.14	3733.01	0	8091.7	2803.57	1630.25	206.764	0	212.06	6058.33	2541.09	31457.6	23315	100294	26495.1	0	190579	7737.88	8096.57	56528.3	6715.68	2292.52
pre-menopause	46	165	77.1	3.98	1.68	0.94	2.11	4.23			557.86	2463.39	2279.26	12967.8	4426.93	1247.31	5005.7	2058.85	8149.93	4020.88	0	1193.82	12861.8	128840	494.603	223465	177158	2719.14	31288.6	415.296	41153.1	9125.64	2291.02	1547.48	3304.71	679.979	10128	42620.4	34719.1	13662.1	117413	29989.6	427.151	95099.7	6368.4	14586	89357.1	6673.95	2734.18
pre-menopause	49	163.5	58.4	4.09	0.9	1.24	2.35	4.05			350.318	1776.54	917.655	4664.49	3925.77	875289	3692.49	1706.45	10610.1	3072.41	0	0	21147.1	67073.3	204.403	563510	424184	1985.66	35387.4	646.98	21760	832.579	1441.69	636.465	938.819	461.408	6488.9	2988.91	27378.1	16835.8	89318.4	24720.3	412.37	76275.4	61586.9	25296.4	84665.8	1724.47	4610.39
pre-menopause	44	150.5	58.8	4.31	2.11	1.33	1.88	4.37	141	89	225.74	3447.11	2802.09	225.977	7377.63	433.432	6796.29	3827.41	4545.42	5816.22	0	0	0	228436	648.346	0	0	3658.06	3309.8	0	37846.2	15356.7	4073.84	0	0	0	6608.78	616.522	69877.5	10890.1	247041	59986.9	0	76370.1	645.904	3963.65	23758.6	0	0
pre-menopause	48	165.5	58.7	4.85	0.85	1.41	2.87	4.54			596.376	2109.58	1510.38	5624.47	7445.08	134831	6303.58	2230.78	2293.23	5336.8	28153.5	261932	0	16653.7	0	0	0	3096.27	4083.53	1160.91	210148	11908.9	3408.9	1972.96	1483.62	1461.63	625946	1367.49	55450.4	729.165	196250	47884.1	1255.45	21260.3	1274.23	7361.2	147087	997.389	4773.41
pre-menopause	39	158	55	4.25	0.53	1.36	2.27	4.01			801.414	3711.03	2304.72	22644.3	3002.7	18044.8	6656.15	2348.44	18608.9	4837.5	0	7671.74	22558.8	5595.15	427.178	1.26666e+06	1.00204e+06	2032.91	5735.69	1438.9	9497.46	6462.18	2421.72	4056.31	4831.99	3533.13	42323.7	5011.79	34449.3	11280.8	112240	27311.7	3101.48	178521	5727.81	23988.9	258212	0	2433.67
pre-menopause	44	155	54.9	4.24	1.67	0.76	2.5	3.96			3392.08	5584.94	4190.15	40124.4	12072	157761	12923.7	2193.3	14225.7	3231.2	0	226.291	7535.57	2500.06	0	224888	162550	5085.07	2048.35	0	15142.1	1556.26	2194.81	391.151	11868.1	0	9068.17	3879.19	97391.7	9838.75	328128	83835	0	144397	52926.8	12784.8	55948.8	0	1148.72
pre-menopause	41	155	58.9	6.02	1.21	1.64	3.24	3.81			2067.61	4158.67	2895.25	2805.31	4411.76	10950.4	6053.37	824.891	33957.4	1730.22	20454.2	206265	5112.9	11207.2	1568.62	99664.1	116966	2070.17	2957	479.776	34220.7	2362.73	1212.81	1567.33	623.865	1125.45	559535	2216.79	39643.9	48038.5	134925	33613	252.963	214538	15712.6	15314.4	96699	1757.31	5123.44
pre-menopause	45	164.5	62.4	3.37	1.11	0.84	1.78	3.54	109	70	1033.94	2082.01	739.731	12421.5	3925.33	12680.4	1985.92	208.742	78086.2	1046.27	5087.65	45263.8	11411.6	6317.05	220.631	69616.8	79527.6	656.924	5111.43	0	15835.2	12009.8	209.296	0	3359.73	0	164686	2437.99	25322.4	56212.6	88582.1	21420.9	0	152058	4993.06	13317.2	46726.1	1644.59	2092.87
pre-menopause	44	153	69	5	1.97	0.98	2.88	4.28	140	87	358.116	2858.96	2377.12	9076.01	3602.69	6102.86	3548.76	1071.66	11158.9	2227.1	0	1054.7	0	52533.2	10981.7	624.723	4175.88	1710.53	10096.7	923.461	4950.55	13365.9	1693.99	1419.48	3264.64	1175.74	9630.34	2369.01	52203.7	4803.49	176158	42961	438.015	56139.3	6345.51	61369	92435.4	16460.9	728.993
pre-menopause	50	158	65.5	3.86	0.87	0.88	2.26				0	1186.82	703.202	5881.94	0	41587.3	548.811	398.738	7051.11	427.871	0	0	2263.86	9877.19	24229	5142.26	27629.4	1342.68	6720.28	2151.25	149917	52804.7	450.831	4095.47	1608.71	4094.22	4917.78	13244.8	26243.9	14808.6	80879.8	18765.7	2165.23	214556	1550.34	8291.95	225297	11441.2	2367.85
pre-menopause	45	157.5	69.5	5.39	2.55	1.07	2.99	4.75	118	74	0	1475.69	715.679	1053.74	1612.09	1316.3	306.409	459.878	31123.9	901.362	0	1380.69	3950.67	0	16350.3	37986.8	48570.3	1156.99	2241.57	0	8651.6	124710	496.706	231.58	0	510.177	11331.1	4105.17	24520.2	37993.6	80324.9	19947.8	0	165108	19623.1	5810.32	62853.1	0	454.501
pre-menopause	49	161	74	4.98	0.89	1.52	2.7	3.61	128	79	0	1568.05	742.389	5827.43	1307.09	19158.8	0	943.061	18158.3	2284.34	4597.32	44942.7	0	9350.75	13092.6	0	0	1461.49	12234.7	1542.43	34639.7	82333.9	1317.41	4115.22	812.77	3149.13	140945	11494	49184.2	22257.5	161859	38130.5	1687.77	100693	3562.94	6941.45	189811	2841.13	1063.94
pre-menopause	52	158	57.9	4.87	0.88	1.32	2.78	3.86	126	78	736.095	1108.55	1673.22	12013.4	4686.02	120356	5428.33	425.919	8153.84	1293.75	5942.95	48436.4	2148.06	27929.6	0	3951.19	2249.28	2325.78	3270.79	425.557	40437.4	1385.93	1560.35	1200.42	2983.19	817.783	135974	11944.2	44066.3	6113.04	154822	37029.5	0	18185.2	38947.5	11799.9	79191.1	13355.3	4654.77
pre-menopause	43	158	58	4.93	1.11	1.22	2.86	4.87	120	80	299.21	2558.83	1865.3	16774.9	1800.76	2103.91	812.878	1920.63	82760.6	2871.68	207.29	7981.07	0	873.632	19913.6	0	0	1224.02	3152.32	2348.95	9053.06	3822.66	1850.7	3020.73	4889.7	2593.26	30869.6	5016.21	69887.7	16571.5	213301	59898	988.808	346544	10491.6	7447.96	193480	4245.04	0
[truncated: 1,718 more columns]
